# Supplementary material for: Prochlorococcus extracellular vesicles: molecular composition and adsorption to diverse microbes
Source: Environ Microbiol. 2021 Nov 12;24(1):420–35. doi: 10.1111/1462-2920.15834 (PMC9298688; doi:10.1111/1462-2920.15834)
Supplement: Supplementary file 7 — Supplementary Table S6: Full biovolume normalized peak areas for Prochlorococcus vesicles and cells. [file EMI-24-420-s002.xlsx]

## Sheet: Table S6
Supplementary Table S6: Full biovolume normalized peak areas for cell pellets and vesicles from the indicated strains. MF is identifier, Fraction is analytical fraction used (see Table S8 for full description), m/z is mass to charge, Retention_time is in minutes. NA indicates that identifier was not found in the indicated sample. Results are provided for each biological replicate (A-C).
MF	Fraction	m/z	Retention_time	Cell_MIT9312_A	Cell_MIT9312_B	Cell_MIT9312_C	Cell_MIT9313_A	Cell_MIT9313_B	Cell_MIT9313_C	Vesicle_MIT9312_A	Vesicle_MIT9312_B	Vesicle_MIT9312_C	Vesicle_MIT9313_A	Vesicle_MIT9313_B	Vesicle_MIT9313_C
47_CyanoAq	CyanoAq	120.081	1.139	0.00552779	0.00473843	0.00340132	0.0148984	0.0157392	0.00114	NA	NA	NA	NA	NA	NA
54_CyanoAq	CyanoAq	122.569	1.281	4.23e-05	6.31e-05	9.58e-05	4.44e-05	NA	NA	NA	NA	NA	NA	NA	NA
65_CyanoAq	CyanoAq	129.563	1.076	2.14e-05	1.86e-05	1.25e-05	4.42e-05	5.57e-05	1.99e-05	NA	NA	NA	NA	NA	NA
86_CyanoAq	CyanoAq	134.543	1.116	4.27e-05	4.73e-05	6.89e-05	0.000788	0.000481	3.62e-05	NA	NA	NA	NA	NA	NA
91_CyanoAq	CyanoAq	136.062	1.053	0.00516784	0.00575526	0.00414888	0.0311794	0.0268264	0.00224823	NA	NA	NA	NA	NA	NA
94_CyanoAq	CyanoAq	138.078	1.162	0.000425	NA	0.000403	0.00514355	0.00365073	0.000178	NA	NA	NA	NA	NA	NA
115_CyanoAq	CyanoAq	143.549	1.117	1.83e-05	2.45e-05	2.68e-05	0.000347	0.000278	1.52e-05	NA	NA	NA	NA	NA	NA
145_CyanoAq	CyanoAq	151.537	1.117	1.29e-05	1.77e-05	2.45e-05	0.000292	0.000155	9.21e-06	NA	NA	NA	NA	NA	NA
146_CyanoAq	CyanoAq	151.537	1.217	1.86e-05	3.24e-05	2.85e-05	0.000347	0.000232	1.97e-05	NA	NA	NA	NA	NA	NA
151_CyanoAq	CyanoAq	154.072	1.233	0.000727	0.000721	0.000697	0.00762686	NA	0.000414	NA	NA	NA	NA	NA	NA
166_CyanoAq	CyanoAq	159.524	1.213	2.87e-06	1.7e-06	3.53e-06	6.49e-05	4.63e-05	2.22e-06	NA	NA	NA	NA	NA	NA
183_CyanoAq	CyanoAq	163.564	3.165	1.22e-05	9.69e-06	2.87e-05	4.74e-05	NA	NA	NA	NA	NA	NA	NA	NA
189_CyanoAq	CyanoAq	164.057	1.117	0.0191611	0.0169497	0.0231833	0.201444	0.131633	0.0125317	NA	NA	NA	NA	NA	NA
210_CyanoAq	CyanoAq	166.086	1.137	0.0133884	0.00977353	0.00766687	0.0297088	0.0406483	0.002922	NA	NA	NA	NA	NA	NA
222_CyanoAq	CyanoAq	171.553	3.165	7.09e-05	5.37e-05	0.000116	0.000315	7.92e-05	5.43e-06	NA	NA	NA	NA	NA	NA
232_CyanoAq	CyanoAq	174.149	1.312	NA	NA	NA	NA	NA	NA	0.0113216	0.0122533	0.0555185	NA	0.00541227	0.00349683
255_CyanoAq	CyanoAq	180.052	1.218	0.00198053	0.00202726	0.00199461	0.0176335	0.0120225	0.00136028	NA	NA	NA	NA	NA	NA
269_CyanoAq	CyanoAq	182.067	1.172	0.00053	0.000455	0.000551	0.179822	0.00362025	0.00981055	NA	NA	NA	NA	NA	NA
270_CyanoAq	CyanoAq	182.067	1.427	0.000374	0.000303	0.000248	0.00223171	0.00229832	0.000132	NA	NA	NA	NA	NA	NA
287_CyanoAq	CyanoAq	186.039	1.117	0.00154687	0.00142653	0.0019347	0.0173354	0.0122002	0.00098	NA	NA	NA	NA	NA	NA
296_CyanoAq	CyanoAq	188.038	1.24	0.000542	0.000404	0.000431	0.000123	0.000843	4.15e-05	NA	NA	NA	NA	NA	NA
331_CyanoAq	CyanoAq	194.067	1.645	0.000239	0.000171	0.000377	0.00404181	0.000863	0.000195	NA	NA	NA	NA	NA	NA
332_CyanoAq	CyanoAq	194.068	1.566	0.000175	0.000177	0.00024	0.00138066	0.000881	0.000157	NA	NA	NA	NA	NA	NA
343_CyanoAq	CyanoAq	196.083	1.564	0.00116958	0.00108	0.00170277	0.0138733	0.0069643	0.000733	NA	NA	NA	NA	NA	NA
385_CyanoAq	CyanoAq	204.049	1.215	0.000693	0.00072	0.000718	0.00660887	0.00488988	0.000448	NA	NA	NA	NA	NA	NA
386_CyanoAq	CyanoAq	204.049	1.425	6.29e-05	3.68e-05	3.1e-05	0.000227	0.000331	1.61e-05	NA	NA	NA	NA	NA	NA
397_CyanoAq	CyanoAq	205.097	1.939	0.00594194	0.00445513	0.00303691	0.0147599	0.0170176	0.00142578	NA	NA	NA	NA	NA	NA
413_CyanoAq	CyanoAq	207.564	1.464	2.67e-06	5.04e-06	1.06e-05	0.000242	0.000137	7.06e-06	NA	NA	NA	NA	NA	NA
462_CyanoAq	CyanoAq	217.195	11.34	2.06e-05	1.09e-05	2.53e-05	NA	NA	NA	0.00365657	NA	NA	NA	NA	NA
463_CyanoAq	CyanoAq	217.195	10.678	NA	NA	NA	NA	NA	NA	0.00408855	NA	NA	NA	0.000553	NA
464_CyanoAq	CyanoAq	218.028	1.219	2.04e-05	2.34e-05	1.91e-05	0.000163	NA	1.15e-05	NA	NA	NA	NA	NA	NA
465_CyanoAq	CyanoAq	218.065	1.565	3.11e-05	NA	4.66e-05	0.000428	0.000189	NA	NA	NA	NA	NA	NA	NA
479_CyanoAq	CyanoAq	220.083	3.168	0.000201	0.000161	0.0003	0.000914	0.000247	NA	NA	NA	NA	NA	NA	NA
480_CyanoAq	CyanoAq	220.083	2.997	0.000301	0.000272	0.000469	0.00216697	0.000329	2.83e-05	NA	NA	NA	NA	NA	NA
481_CyanoAq	CyanoAq	220.118	1.139	3.8e-05	6.03e-05	6.91e-05	0.000557	0.00045	2.69e-05	NA	NA	NA	NA	NA	NA
492_CyanoAq	CyanoAq	221.129	5.02	0.000643	0.000349	0.000792	7.06e-05	0.000242	6.18e-05	0.0230795	NA	0.0282368	NA	NA	NA
496_CyanoAq	CyanoAq	221.554	1.214	NA	1.24e-05	1.23e-05	0.000572	0.000176	5.43e-06	NA	NA	NA	NA	NA	NA
538_CyanoAq	CyanoAq	229.01	4.404	3.34e-05	5.22e-05	3.1e-05	5.23e-05	NA	5.09e-06	NA	NA	NA	NA	NA	NA
548_CyanoAq	CyanoAq	230.66	1.266	7.13e-05	5.63e-05	6.52e-05	8.03e-06	NA	NA	NA	NA	NA	NA	NA	NA
555_CyanoAq	CyanoAq	231.171	1.582	0.000169	0.000121	0.000251	NA	NA	3.66e-06	NA	NA	NA	NA	NA	NA
558_CyanoAq	CyanoAq	232.032	1.117	8.94e-06	1.36e-05	1.93e-05	0.000223	0.000133	8.68e-06	NA	NA	NA	NA	NA	NA
564_CyanoAq	CyanoAq	232.996	4.977	7.2e-06	2.04e-05	3.17e-06	1.37e-05	8.41e-05	2.87e-05	NA	NA	NA	NA	NA	NA
588_CyanoAq	CyanoAq	235.066	1.601	0.0002	0.000214	0.0004	0.0006	0.000268	3.02e-05	NA	NA	NA	NA	NA	NA
596_CyanoAq	CyanoAq	236.039	1.216	1.65e-05	1.57e-05	2.19e-05	0.000148	0.000112	1.1e-05	NA	NA	NA	NA	NA	NA
610_CyanoAq	CyanoAq	238.094	2.446	2.44e-05	2.84e-05	9.54e-05	NA	NA	NA	NA	NA	NA	NA	NA	NA
611_CyanoAq	CyanoAq	238.094	3.165	3.18e-05	2.73e-05	5.75e-05	0.000173	NA	NA	NA	NA	NA	NA	NA	NA
637_CyanoAq	CyanoAq	242.065	3.164	2.76e-05	2.41e-05	4.78e-05	0.000141	3.41e-05	NA	NA	NA	NA	NA	NA	NA
638_CyanoAq	CyanoAq	242.065	2.998	2.43e-05	2.17e-05	4.14e-05	0.000214	NA	NA	NA	NA	NA	NA	NA	NA
640_CyanoAq	CyanoAq	242.1	1.14	4.67e-06	1.61e-05	1.87e-05	0.000219	0.000163	8.19e-06	NA	NA	NA	NA	NA	NA
649_CyanoAq	CyanoAq	243.049	2.444	4.42e-05	6.4e-05	0.000209	3.44e-05	1.62e-05	4.73e-06	NA	NA	NA	NA	NA	NA
661_CyanoAq	CyanoAq	243.998	1.115	2.41e-05	2.75e-05	3.93e-05	0.000288	0.000193	2.41e-05	NA	NA	NA	NA	NA	NA
663_CyanoAq	CyanoAq	244.081	3.166	0.000487	0.000367	0.000776	0.00217018	0.000628	3.41e-05	NA	NA	NA	NA	NA	NA
669_CyanoAq	CyanoAq	245.065	2.314	8.5e-05	7.29e-05	0.000225	8.6e-05	NA	NA	NA	NA	NA	NA	NA	NA
681_CyanoAq	CyanoAq	246.047	1.218	7.37e-05	7.54e-05	6.85e-05	0.000525	0.00043	4.72e-05	NA	NA	NA	NA	NA	NA
688_CyanoAq	CyanoAq	246.65	3.52	8e-06	1.45e-05	5.34e-05	NA	NA	NA	NA	NA	NA	NA	NA	NA
714_CyanoAq	CyanoAq	251.548	4.55	7.88e-06	3.34e-06	NA	5.95e-05	6.07e-05	1.94e-05	NA	NA	NA	NA	NA	NA
717_CyanoAq	CyanoAq	252.109	1.194	0.000195	0.000249	8.6e-05	0.000959	0.000734	0.000119	NA	NA	NA	NA	NA	NA
720_CyanoAq	CyanoAq	252.664	4.562	3.96e-05	3.51e-05	6.4e-05	9.07e-06	NA	NA	NA	NA	NA	NA	NA	NA
721_CyanoAq	CyanoAq	252.747	2.403	7.52e-05	7.43e-05	6.78e-05	NA	6.71e-06	NA	NA	NA	NA	NA	NA	NA
735_CyanoAq	CyanoAq	254.132	1.978	5.94e-05	5.42e-05	0.000107	NA	NA	NA	NA	NA	NA	NA	NA	NA
745_CyanoAq	CyanoAq	256.104	3.166	4.2e-05	2.5e-05	7.36e-05	0.000162	NA	NA	NA	NA	NA	NA	NA	NA
753_CyanoAq	CyanoAq	256.647	5.21	1.15e-05	1.84e-05	1.27e-05	NA	NA	NA	0.00600765	0.000506	0.00392809	NA	NA	NA
756_CyanoAq	CyanoAq	256.821	3.78	NA	NA	NA	NA	NA	1.87e-05	NA	NA	NA	NA	NA	NA
762_CyanoAq	CyanoAq	257.103	5.051	1.59e-05	1.62e-05	1.23e-05	1.08e-05	3.64e-05	9.56e-06	NA	NA	NA	NA	NA	NA
767_CyanoAq	CyanoAq	257.186	1.08	0.000192	0.000176	0.000138	0.000165	0.00042	0.000107	NA	NA	NA	NA	NA	NA
772_CyanoAq	CyanoAq	258.024	1.214	1.52e-05	1.85e-05	2.09e-05	0.00017	0.000121	1.41e-05	NA	NA	NA	NA	NA	NA
782_CyanoAq	CyanoAq	258.501	1.082	2.91e-05	1.71e-05	2.08e-05	NA	NA	NA	NA	NA	NA	NA	NA	NA
803_CyanoAq	CyanoAq	261.145	1.096	9.43e-05	7.84e-05	8.1e-05	0.000231	0.000241	2e-05	NA	NA	NA	NA	NA	NA
810_CyanoAq	CyanoAq	262.119	2.824	0.000128	0.000129	8.7e-05	0.000782	0.000536	6.13e-05	NA	NA	NA	NA	NA	NA
814_CyanoAq	CyanoAq	263.03	1.116	3.35e-05	3.54e-05	6.01e-05	0.000503	0.000348	2.78e-05	NA	NA	NA	NA	NA	NA
829_CyanoAq	CyanoAq	264.645	5.139	0.000157	8.39e-05	0.000152	NA	NA	NA	0.0027516	0.000224	0.00411058	NA	NA	NA
841_CyanoAq	CyanoAq	267.047	2.313	1.38e-05	1.13e-05	3.72e-05	NA	NA	NA	NA	NA	NA	NA	NA	NA
845_CyanoAq	CyanoAq	267.123	8.776	NA	NA	NA	NA	NA	NA	0.0104824	NA	0.00719653	4.65e-05	0.000283	5.05e-05
851_CyanoAq	CyanoAq	268.053	1.214	2.05e-05	2.44e-05	2.55e-05	0.00036	0.000223	1.43e-05	NA	NA	NA	NA	NA	NA
852_CyanoAq	CyanoAq	268.104	1.086	0.000226	0.0098832	0.000114	3.63e-05	0.000238	2.96e-05	NA	NA	NA	NA	NA	NA
856_CyanoAq	CyanoAq	268.546	3.179	3.89e-06	1.26e-05	3.66e-06	9.41e-05	0.000185	NA	NA	NA	NA	NA	NA	NA
857_CyanoAq	CyanoAq	269.071	4.974	1.23e-05	7.41e-06	6.35e-06	8.54e-06	2.29e-05	5.69e-06	NA	NA	NA	NA	NA	NA
884_CyanoAq	CyanoAq	271.595	1.133	4.82e-05	3.84e-05	2.85e-05	0.000199	0.00031	3.34e-06	NA	NA	NA	NA	NA	NA
885_CyanoAq	CyanoAq	271.653	5.249	NA	NA	NA	0.000189	0.000247	3.35e-05	NA	NA	NA	NA	NA	NA
886_CyanoAq	CyanoAq	272.037	1.216	2.79e-05	2.94e-05	3.22e-05	0.000261	0.000212	1.88e-05	NA	NA	NA	NA	NA	NA
898_CyanoAq	CyanoAq	273.058	1.116	3.52e-05	2.84e-05	4.85e-05	0.000482	0.000273	2.21e-05	NA	NA	NA	NA	NA	NA
899_CyanoAq	CyanoAq	273.095	1.055	0.00139342	0.00124343	0.00148456	NA	NA	NA	NA	NA	NA	NA	NA	NA
909_CyanoAq	CyanoAq	274.165	3.091	NA	NA	NA	NA	NA	NA	0.003272	0.00567607	0.028111	NA	0.00369395	0.00303437
924_CyanoAq	CyanoAq	276.108	1.117	NA	NA	NA	0.00076	0.00110502	6.37e-05	NA	NA	NA	NA	NA	NA
945_CyanoAq	CyanoAq	279.187	2.387	6.26e-05	5.48e-05	0.000118	NA	NA	NA	NA	NA	NA	NA	NA	NA
949_CyanoAq	CyanoAq	279.584	1.131	1.93e-05	3.04e-05	1.14e-05	5.41e-05	0.00019	2.06e-06	NA	NA	NA	NA	NA	NA
951_CyanoAq	CyanoAq	279.962	1.116	1.29e-05	1e-05	2.15e-05	0.000158	0.000134	1.13e-05	NA	NA	NA	NA	NA	NA
954_CyanoAq	CyanoAq	280.195	4.267	3.55e-05	4.62e-05	5.13e-05	NA	NA	NA	NA	NA	NA	NA	NA	NA
956_CyanoAq	CyanoAq	281.04	1.215	4.8e-05	5.43e-05	6.55e-05	0.000488	0.000372	3.54e-05	NA	NA	NA	NA	NA	NA
961_CyanoAq	CyanoAq	281.15	1.283	4.26e-05	5.22e-05	3.56e-05	NA	NA	NA	NA	NA	NA	NA	NA	NA
969_CyanoAq	CyanoAq	282.661	4.257	1.11e-05	1.07e-05	2.98e-05	NA	NA	NA	NA	NA	NA	NA	NA	NA
974_CyanoAq	CyanoAq	283.118	8.279	NA	NA	NA	NA	NA	NA	0.034411	0.000488	0.0155016	0.000146	0.000617	0.000162
982_CyanoAq	CyanoAq	283.824	1.403	4.84e-05	7.34e-05	6.66e-05	5.74e-05	9.84e-05	9.26e-06	NA	NA	NA	NA	NA	NA
983_CyanoAq	CyanoAq	284.099	1.363	0.000108	4.88e-05	5.93e-05	3.5e-05	9.98e-05	1.95e-05	NA	NA	NA	NA	NA	NA
984_CyanoAq	CyanoAq	284.099	1.116	0.000998	0.00112463	0.000436	7.48e-05	0.000272	1.92e-05	NA	NA	NA	NA	NA	NA
1000_CyanoAq	CyanoAq	285.243	11.753	0.00179573	0.00117075	0.00164991	0.00211146	0.000896	1.06e-05	0.0857587	0.0559001	0.296804	0.0140679	0.0871351	0.00641159
1001_CyanoAq	CyanoAq	285.243	10.672	0.000277	0.000205	0.000306	0.000337	5.66e-05	NA	0.0245053	0.0137721	0.0176078	0.00345663	0.0198756	0.00240098
1002_CyanoAq	CyanoAq	285.243	11.521	0.00107896	0.000726	0.00115856	0.00288656	0.00153056	1.79e-05	0.284194	0.00690178	0.0405124	0.00861997	0.0492606	0.004278
1003_CyanoAq	CyanoAq	285.243	11.377	0.000849	0.00091	0.00177009	0.000125	0.000103	NA	0.258885	0.00986591	0.0290375	0.00110844	0.00743966	0.000702
1004_CyanoAq	CyanoAq	285.588	3.794	5e-05	4.7e-05	3.51e-05	4.71e-06	6.62e-05	1.21e-05	NA	NA	NA	NA	NA	NA
1005_CyanoAq	CyanoAq	285.588	3.654	6.76e-05	5.38e-05	4.25e-05	5.43e-06	8.95e-05	1.11e-05	NA	NA	NA	NA	NA	NA
1008_CyanoAq	CyanoAq	286.169	5.025	6.49e-05	9.01e-05	0.000302	NA	NA	NA	NA	NA	NA	NA	NA	NA
1025_CyanoAq	CyanoAq	289.036	1.116	2.7e-05	2.91e-05	3.96e-05	0.000404	0.000243	1.96e-05	NA	NA	NA	NA	NA	NA
1035_CyanoAq	CyanoAq	289.991	1.111	6.03e-06	3.56e-06	1.2e-05	8.63e-05	5.85e-05	4.08e-06	NA	NA	NA	NA	NA	NA
1039_CyanoAq	CyanoAq	290.063	2.102	3.9e-05	4.21e-05	5.47e-05	NA	2.25e-05	NA	NA	NA	NA	NA	NA	NA
1052_CyanoAq	CyanoAq	291.18	6.229	4.39e-06	1.58e-05	3.92e-05	5.46e-05	7.32e-05	3.1e-05	NA	NA	NA	NA	NA	NA
1071_CyanoAq	CyanoAq	293.687	3.338	NA	NA	NA	NA	NA	NA	NA	NA	NA	0.00186566	0.000681	0.000244
1079_CyanoAq	CyanoAq	294.69	1.563	NA	NA	NA	NA	NA	NA	NA	NA	NA	0.000707	0.000176	7.98e-05
1084_CyanoAq	CyanoAq	295.079	1.707	0.000172	0.000244	4.02e-05	NA	1.21e-05	NA	NA	NA	NA	NA	NA	NA
1098_CyanoAq	CyanoAq	295.761	2.835	NA	NA	NA	3.28e-05	0.000624	2.78e-05	NA	NA	NA	NA	NA	NA
1120_CyanoAq	CyanoAq	298.09	1.094	NA	NA	NA	0.000922	0.00109456	6.44e-05	NA	NA	NA	NA	NA	NA
1121_CyanoAq	CyanoAq	298.097	2.155	0.00361935	0.00206483	0.00206913	0.0173475	0.0183023	0.00142526	NA	NA	NA	NA	NA	NA
1122_CyanoAq	CyanoAq	298.115	1.446	3.07e-05	1.62e-05	1.69e-05	0.000251	0.000286	2.17e-05	NA	NA	NA	NA	NA	NA
1123_CyanoAq	CyanoAq	298.115	1.554	7.63e-05	6.03e-05	5.87e-05	0.000106	0.00017	NA	NA	NA	NA	NA	NA	NA
1138_CyanoAq	CyanoAq	300.094	3.165	1.12e-05	6.55e-06	1.95e-05	6.09e-05	6.18e-06	NA	NA	NA	NA	NA	NA	NA
1146_CyanoAq	CyanoAq	300.695	1.494	1.15e-05	1.44e-05	3.89e-05	NA	NA	NA	NA	NA	NA	NA	NA	NA
1159_CyanoAq	CyanoAq	302.017	1.214	1.21e-05	1.32e-05	1.42e-05	0.000123	8.23e-05	9.52e-06	NA	NA	NA	NA	NA	NA
1160_CyanoAq	CyanoAq	302.102	4.743	1.8e-05	1.53e-05	1.73e-05	NA	NA	NA	NA	NA	NA	NA	NA	NA
1162_CyanoAq	CyanoAq	302.15	3.632	5.16e-05	3.57e-05	3.59e-05	0.000423	0.000443	3.8e-05	NA	NA	NA	NA	NA	NA
1164_CyanoAq	CyanoAq	302.177	1.065	2.1e-05	1.04e-05	3.65e-05	NA	NA	NA	NA	NA	NA	NA	NA	NA
1170_CyanoAq	CyanoAq	302.687	1.943	1.72e-05	1.74e-05	6.19e-05	NA	NA	NA	NA	NA	NA	NA	NA	NA
1177_CyanoAq	CyanoAq	303.253	11.751	5.76e-05	3.64e-05	3.54e-05	6.19e-05	2.38e-05	NA	0.00173349	0.000894	0.00946263	0.00043	0.00324227	0.000213
1178_CyanoAq	CyanoAq	303.253	11.52	3.81e-05	2.1e-05	2.87e-05	0.000115	6.25e-05	NA	0.0109071	NA	0.00152436	0.000371	0.00222985	0.000171
1179_CyanoAq	CyanoAq	303.253	10.679	1.36e-05	NA	6.76e-06	2.15e-05	NA	NA	0.012624	0.000686	0.00126151	0.00026	0.00165517	0.000187
1180_CyanoAq	CyanoAq	303.253	11.369	7.7e-05	4.75e-05	6.76e-05	NA	NA	NA	0.0162646	0.000529	0.00145527	NA	0.000383	NA
1182_CyanoAq	CyanoAq	304.131	11.901	0.000106	6.46e-05	0.000135	9.89e-05	6.79e-05	9.5e-06	NA	NA	NA	NA	NA	NA
1198_CyanoAq	CyanoAq	305.988	1.116	2.33e-05	2.42e-05	3.28e-05	0.000242	0.000187	1.59e-05	NA	NA	NA	NA	NA	NA
1201_CyanoAq	CyanoAq	306.051	3.164	1.31e-05	1.44e-05	3e-05	7.87e-05	NA	NA	NA	NA	NA	NA	NA	NA
1203_CyanoAq	CyanoAq	306.081	1.115	0.000187	0.000203	7.37e-05	4.02e-06	4.08e-05	NA	NA	NA	NA	NA	NA	NA
1204_CyanoAq	CyanoAq	306.095	1.376	5.53e-05	5.08e-05	6.11e-05	1.51e-05	4.01e-05	NA	NA	NA	NA	NA	NA	NA
1214_CyanoAq	CyanoAq	307.166	5.396	8.66e-06	1.05e-05	8.23e-06	0.000122	5.36e-05	5.74e-06	0.00291749	NA	0.00183739	NA	NA	NA
1226_CyanoAq	CyanoAq	308.5	1.679	1.19e-05	2.11e-05	1.06e-05	NA	NA	NA	NA	NA	NA	NA	NA	NA
1228_CyanoAq	CyanoAq	309.059	1.059	8.96e-06	8.38e-06	1.23e-05	NA	NA	NA	NA	NA	NA	NA	NA	NA
1232_CyanoAq	CyanoAq	309.243	11.351	0.000184	0.000212	0.000372	2.02e-05	NA	NA	0.0708816	0.00140606	0.00822844	NA	0.000524	NA
1233_CyanoAq	CyanoAq	309.243	11.686	6.66e-05	5.76e-05	7.33e-05	2.15e-05	NA	NA	0.0318335	NA	0.00555277	0.000103	0.000872	NA
1234_CyanoAq	CyanoAq	309.243	10.679	NA	NA	NA	NA	NA	NA	0.0275173	0.0017955	0.00283468	0.000582	0.00338215	0.000419
1235_CyanoAq	CyanoAq	309.243	11.061	NA	NA	NA	4.33e-05	NA	NA	0.0232315	0.000918	0.00186642	0.000674	0.00540544	0.000523
1244_CyanoAq	CyanoAq	311.124	1.383	0.000132	0.000145	0.000129	0.000107	0.000151	6.78e-06	NA	NA	NA	NA	NA	NA
1249_CyanoAq	CyanoAq	311.258	11.561	0.000533	0.000363	0.000576	0.0015599	0.000176	7.35e-06	NA	NA	NA	NA	NA	NA
1250_CyanoAq	CyanoAq	311.258	11.848	0.000178	0.000151	0.000175	0.00104238	0.000423	2.14e-06	0.15288	0.00164701	0.0176684	0.00422886	0.0226606	0.00142504
1251_CyanoAq	CyanoAq	311.682	2.462	6.28e-05	5.64e-05	0.000132	8.66e-06	NA	NA	NA	NA	NA	NA	NA	NA
1265_CyanoAq	CyanoAq	313.274	11.74	0.0012798	0.00129656	0.00131749	0.00139116	0.000635	7.28e-06	1.6394	0.0490202	0.252704	0.00994828	0.0586811	0.00450185
1266_CyanoAq	CyanoAq	313.274	11.057	5.9e-05	2.96e-05	6.22e-05	0.000229	7.08e-05	NA	0.115958	0.00604528	0.00906021	0.0035819	0.0293743	0.00270278
1267_CyanoAq	CyanoAq	313.274	11.844	0.000412	0.000239	0.00131749	0.00188813	0.000766	8.46e-06	0.363671	0.0486867	0.252704	0.00857556	0.0494976	0.00304144
1268_CyanoAq	CyanoAq	314.092	2.156	0.000305	0.000214	0.000186	0.000778	0.00138944	0.000156	NA	NA	NA	NA	NA	NA
1269_CyanoAq	CyanoAq	314.092	1.175	0.000131	0.000131	0.00011	0.000384	0.000124	2.17e-05	NA	NA	NA	NA	NA	NA
1278_CyanoAq	CyanoAq	315.076	4.974	6.3e-05	3.03e-05	2.76e-05	3.5e-05	7.86e-05	2.21e-05	NA	NA	NA	NA	NA	NA
1282_CyanoAq	CyanoAq	315.134	7.934	1.22e-05	1.05e-05	NA	1.19e-05	1.47e-05	NA	NA	NA	NA	NA	NA	NA
1284_CyanoAq	CyanoAq	315.168	5.262	4.85e-05	2.87e-05	5.42e-05	NA	NA	NA	NA	NA	NA	NA	NA	NA
1290_CyanoAq	CyanoAq	316.027	1.216	1.82e-05	2.32e-05	1.79e-05	0.000123	0.000124	1.39e-05	NA	NA	NA	NA	NA	NA
1305_CyanoAq	CyanoAq	316.685	1.232	NA	NA	NA	0.000188	0.000209	8.24e-06	NA	NA	NA	NA	NA	NA
1317_CyanoAq	CyanoAq	318.181	4.944	1.1e-05	1.11e-05	3.32e-06	4.4e-06	1.7e-05	NA	NA	NA	NA	NA	NA	NA
1323_CyanoAq	CyanoAq	319.088	1.054	0.000118	0.000104	0.000126	NA	NA	NA	NA	NA	NA	NA	NA	NA
1333_CyanoAq	CyanoAq	320.125	2.987	NA	8.93e-06	NA	0.000591	0.000205	4.27e-05	NA	NA	NA	NA	NA	NA
1335_CyanoAq	CyanoAq	320.235	9.446	1.04e-05	1.15e-05	5.87e-06	NA	NA	NA	NA	NA	NA	NA	NA	NA
1347_CyanoAq	CyanoAq	322.193	1.227	NA	NA	NA	NA	NA	NA	NA	NA	NA	0.00347534	0.00160061	0.000708
1349_CyanoAq	CyanoAq	322.703	2.027	3.52e-05	4.08e-05	7.27e-05	NA	NA	NA	NA	NA	NA	NA	NA	NA
1358_CyanoAq	CyanoAq	323.693	1.897	1.86e-05	1.78e-05	4.78e-05	NA	NA	NA	NA	NA	NA	NA	NA	NA
1360_CyanoAq	CyanoAq	323.999	1.215	6.54e-05	6.2e-05	5.99e-05	0.000381	0.000365	4.11e-05	NA	NA	NA	NA	NA	NA
1386_CyanoAq	CyanoAq	327.106	1.117	1.13e-05	1.42e-05	2.9e-05	0.00139374	0.000329	7.52e-06	NA	NA	NA	NA	NA	NA
1397_CyanoAq	CyanoAq	328.098	5.234	1.05e-05	1.24e-05	1.32e-05	9.18e-05	4.13e-05	5.49e-06	NA	NA	NA	NA	NA	NA
1398_CyanoAq	CyanoAq	328.142	9.55	5.15e-05	6.54e-05	0.00012	0.000384	0.000219	2.73e-05	NA	NA	NA	NA	NA	NA
1400_CyanoAq	CyanoAq	328.182	5.35	1.08e-05	1.72e-05	3.85e-05	NA	NA	NA	NA	NA	NA	NA	NA	NA
1409_CyanoAq	CyanoAq	329.269	11.522	3.54e-05	2.3e-05	4.3e-05	0.000129	6.44e-05	NA	0.0100256	NA	0.00137226	0.000352	0.00224067	0.000216
1410_CyanoAq	CyanoAq	329.269	11.85	1.06e-05	8.91e-06	1.07e-05	6.7e-05	2.51e-05	NA	0.0117022	NA	0.000913	0.000335	0.00167096	9.43e-05
1412_CyanoAq	CyanoAq	329.692	1.725	5.93e-05	6.87e-05	6.98e-05	NA	NA	NA	NA	NA	NA	NA	NA	NA
1418_CyanoAq	CyanoAq	330.301	10.922	0.000123	2.85e-05	7.54e-05	1.7e-05	NA	NA	0.0520473	0.00218774	0.00476154	0.00097	0.00122056	0.00051
1419_CyanoAq	CyanoAq	330.718	5.175	4.83e-06	2.5e-06	1.54e-05	NA	NA	NA	NA	NA	NA	NA	NA	NA
1420_CyanoAq	CyanoAq	331.053	1.056	6.87e-05	4.88e-05	7.27e-05	6.58e-06	4.93e-05	2.01e-05	NA	NA	NA	NA	NA	NA
1423_CyanoAq	CyanoAq	331.175	7.967	NA	NA	3.37e-06	0.000115	2.19e-05	3.69e-06	0.00225482	NA	0.00595591	NA	7.9e-05	NA
1427_CyanoAq	CyanoAq	331.248	8.212	NA	NA	NA	NA	NA	NA	NA	0.00183973	NA	NA	NA	NA
1428_CyanoAq	CyanoAq	331.248	8.692	1.18e-05	1.08e-05	1.1e-05	4.74e-05	5.04e-05	8.62e-06	NA	0.00182763	NA	NA	NA	NA
1429_CyanoAq	CyanoAq	331.285	11.742	0.00013	6.36e-05	0.000133	0.000105	4.68e-05	NA	0.142627	0.0032979	0.0196729	0.000827	0.00497924	0.000388
1430_CyanoAq	CyanoAq	331.285	11.061	NA	NA	NA	NA	NA	NA	0.00887051	NA	0.000409	0.000271	0.00249908	0.000205
1431_CyanoAq	CyanoAq	331.285	9.362	NA	NA	NA	NA	NA	NA	0.0125893	0.000303	0.000864	6.38e-05	0.000339	NA
1435_CyanoAq	CyanoAq	332.207	4.5	NA	NA	NA	NA	NA	NA	0.00219792	0.0210506	NA	NA	7.72e-05	NA
1444_CyanoAq	CyanoAq	333.206	8.993	NA	NA	NA	6.41e-05	9.45e-05	6.26e-06	NA	NA	NA	NA	NA	NA
1451_CyanoAq	CyanoAq	334.159	6.414	0.000172	0.000145	0.00023	0.00308818	0.00118338	0.00124774	NA	NA	NA	NA	NA	NA
1452_CyanoAq	CyanoAq	334.684	1.865	0.000165	0.000102	0.000256	NA	1.26e-05	1.3e-05	NA	NA	NA	NA	NA	NA
1461_CyanoAq	CyanoAq	336.156	1.759	NA	NA	NA	0.000279	0.000341	1.89e-05	NA	NA	NA	NA	NA	NA
1464_CyanoAq	CyanoAq	336.238	6.228	NA	NA	9.05e-06	1.23e-05	1.07e-05	6.5e-06	NA	NA	NA	NA	NA	NA
1475_CyanoAq	CyanoAq	337.137	4.651	0.000163	0.000118	0.000138	NA	NA	NA	NA	NA	NA	NA	NA	NA
1481_CyanoAq	CyanoAq	337.216	4.288	1.29e-05	1.22e-05	3.3e-05	NA	NA	NA	NA	NA	NA	NA	NA	NA
1483_CyanoAq	CyanoAq	337.472	4.651	7.63e-05	7.22e-05	7.78e-05	NA	NA	NA	NA	NA	NA	NA	NA	NA
1485_CyanoAq	CyanoAq	337.807	4.65	2.36e-05	1.94e-05	1.57e-05	NA	NA	NA	NA	NA	NA	NA	NA	NA
1486_CyanoAq	CyanoAq	338.048	1.389	3.94e-06	NA	1.95e-06	1.61e-05	1.18e-05	3.03e-06	NA	NA	NA	NA	NA	NA
1492_CyanoAq	CyanoAq	339.203	5.153	5.79e-06	7.65e-06	3.61e-05	NA	NA	NA	NA	NA	NA	NA	NA	NA
1493_CyanoAq	CyanoAq	339.683	4.193	NA	NA	NA	NA	NA	NA	NA	NA	NA	0.000747	0.000285	7.39e-05
1495_CyanoAq	CyanoAq	340.193	2.598	NA	NA	NA	NA	NA	NA	NA	NA	NA	0.000624	0.000342	7.76e-05
1498_CyanoAq	CyanoAq	340.681	4.38	4.03e-05	2.54e-05	4.48e-05	NA	NA	NA	NA	NA	NA	NA	NA	NA
1506_CyanoAq	CyanoAq	342.098	1.625	5.74e-06	7.01e-06	1.82e-05	1.56e-05	NA	NA	NA	NA	NA	NA	NA	NA
1521_CyanoAq	CyanoAq	343.204	2.059	NA	NA	NA	NA	NA	NA	NA	NA	NA	0.00125376	0.00095	0.000239
1527_CyanoAq	CyanoAq	344.128	4.975	1.13e-05	9.97e-06	1.6e-05	NA	NA	NA	NA	NA	NA	NA	NA	NA
1533_CyanoAq	CyanoAq	344.316	11.318	0.000116	6.22e-05	0.000149	NA	NA	NA	0.221755	0.00472523	0.0208232	0.000149	0.000911	0.000744
1534_CyanoAq	CyanoAq	344.53	1.579	1.88e-05	1.17e-05	1.38e-05	NA	NA	NA	NA	NA	NA	NA	NA	NA
1549_CyanoAq	CyanoAq	347.124	5.056	4.02e-06	5.2e-06	1.22e-05	1.03e-05	4.55e-06	NA	NA	NA	NA	NA	NA	NA
1550_CyanoAq	CyanoAq	347.124	4.325	2.26e-05	1.94e-05	1.83e-05	2.15e-05	2.11e-05	1.74e-06	NA	NA	NA	NA	NA	NA
1553_CyanoAq	CyanoAq	347.201	4.032	1.64e-05	1.42e-05	4.8e-05	NA	NA	2.05e-06	NA	NA	NA	NA	NA	NA
1555_CyanoAq	CyanoAq	348.172	2.232	NA	NA	NA	NA	NA	NA	NA	NA	NA	0.00508773	0.00204706	0.00177956
1556_CyanoAq	CyanoAq	348.202	7.966	3.07e-05	2.34e-05	6.42e-05	0.00135389	0.000335	5.44e-05	0.0305028	0.00609092	0.0798785	0.000975	0.00164345	0.000526
1558_CyanoAq	CyanoAq	348.208	5.059	6.38e-06	8.54e-06	1.94e-05	NA	NA	NA	NA	NA	NA	NA	NA	NA
1564_CyanoAq	CyanoAq	349.088	1.118	3.72e-05	5.42e-05	7.53e-05	0.00259892	0.000939	2.05e-05	NA	NA	NA	NA	NA	NA
1570_CyanoAq	CyanoAq	349.714	3.571	6.4e-05	7.07e-05	0.000266	NA	NA	NA	NA	NA	NA	NA	NA	NA
1571_CyanoAq	CyanoAq	350.085	1.056	7.26e-06	5.16e-06	9.82e-06	0.000371	0.000115	1.13e-06	NA	NA	NA	NA	NA	NA
1580_CyanoAq	CyanoAq	351.158	2.078	3.8e-05	4.17e-05	3.42e-05	NA	NA	NA	NA	NA	NA	NA	NA	NA
1582_CyanoAq	CyanoAq	351.16	1.2	NA	NA	NA	0.0004	0.000368	3.23e-05	NA	NA	NA	NA	NA	NA
1590_CyanoAq	CyanoAq	353.157	7.966	9.71e-06	9.44e-06	2.84e-05	0.000547	0.000146	2.51e-05	0.0175152	0.00271116	0.0453487	0.00051	0.000848	0.000248
1594_CyanoAq	CyanoAq	354.079	1.209	0.000348	0.000301	0.000287	0.00066	0.000786	0.00016	NA	NA	NA	NA	NA	NA
1595_CyanoAq	CyanoAq	354.189	4.631	NA	NA	NA	NA	NA	NA	NA	0.00610393	NA	0.000507	0.000296	4.87e-05
1606_CyanoAq	CyanoAq	356.145	4.477	6.11e-05	4.57e-05	4.96e-05	NA	NA	NA	NA	NA	NA	NA	NA	NA
1612_CyanoAq	CyanoAq	356.479	4.479	3.6e-05	2.35e-05	2.35e-05	NA	NA	NA	NA	NA	NA	NA	NA	NA
1617_CyanoAq	CyanoAq	357.185	4.841	NA	NA	NA	NA	NA	NA	NA	NA	NA	0.000878	0.000384	8.05e-05
1623_CyanoAq	CyanoAq	358.27	5.806	5.98e-06	4.07e-06	8.18e-06	NA	NA	NA	NA	NA	NA	NA	NA	NA
1626_CyanoAq	CyanoAq	359.046	8.074	NA	NA	NA	0.000239	0.000257	1.53e-05	NA	NA	NA	NA	NA	NA
1627_CyanoAq	CyanoAq	359.046	7.807	NA	NA	NA	0.00027	0.000282	1.37e-05	NA	NA	NA	NA	NA	NA
1628_CyanoAq	CyanoAq	359.172	4.11	2.25e-05	1.44e-05	1.51e-05	2.9e-05	3.08e-05	NA	NA	NA	NA	NA	NA	NA
1629_CyanoAq	CyanoAq	359.172	4.19	NA	NA	1.51e-05	0.00011	0.000109	7.64e-06	NA	NA	NA	NA	NA	NA
1631_CyanoAq	CyanoAq	359.643	2.409	0.000996	0.000863	0.000979	NA	0.000205	8.46e-06	NA	NA	NA	NA	NA	NA
1644_CyanoAq	CyanoAq	360.861	4.015	NA	NA	NA	NA	NA	NA	NA	NA	NA	0.0037495	0.00116973	0.000505
1645_CyanoAq	CyanoAq	361.073	1.07	NA	NA	NA	0.0002	0.000105	4.65e-06	NA	NA	NA	NA	NA	NA
1646_CyanoAq	CyanoAq	361.14	6.512	2.62e-05	2.44e-05	1.7e-05	0.00012	8.74e-05	9.68e-06	NA	NA	NA	NA	NA	NA
1652_CyanoAq	CyanoAq	361.696	4.404	NA	NA	NA	0.000206	9.41e-05	2.74e-06	NA	NA	NA	NA	NA	NA
1653_CyanoAq	CyanoAq	361.991	9.282	NA	NA	NA	0.000169	2.37e-05	4.14e-06	NA	NA	NA	NA	NA	NA
1656_CyanoAq	CyanoAq	363.127	1.215	2.71e-05	3.61e-05	3.89e-05	0.00183953	0.000509	2.13e-05	NA	NA	NA	NA	NA	NA
1668_CyanoAq	CyanoAq	364.525	2.016	4.85e-06	1.31e-05	7.66e-05	9.84e-06	NA	NA	NA	NA	NA	NA	NA	NA
1678_CyanoAq	CyanoAq	366.203	4.665	1.1e-05	1.25e-05	3.42e-05	NA	NA	NA	NA	NA	NA	NA	NA	NA
1688_CyanoAq	CyanoAq	367.858	3.723	0.000105	0.000109	0.000161	NA	NA	NA	NA	NA	NA	NA	NA	NA
1689_CyanoAq	CyanoAq	368.192	3.723	4.75e-05	5.84e-05	8.37e-05	NA	NA	NA	NA	NA	NA	NA	NA	NA
1703_CyanoAq	CyanoAq	372.237	4.756	6.75e-06	4.46e-06	1.7e-05	NA	NA	NA	NA	NA	NA	NA	NA	NA
1709_CyanoAq	CyanoAq	372.311	11.864	NA	NA	NA	NA	NA	NA	0.0056951	NA	0.000467	NA	NA	NA
1714_CyanoAq	CyanoAq	373.227	2.068	NA	NA	NA	NA	NA	NA	NA	NA	NA	0.00218122	0.000638	0.000282
1715_CyanoAq	CyanoAq	373.245	4.257	3.05e-05	2.57e-05	6.82e-05	1.2e-05	NA	NA	NA	NA	NA	NA	NA	NA
1717_CyanoAq	CyanoAq	373.52	1.468	NA	NA	NA	2.59e-05	6.56e-05	1.14e-05	NA	NA	NA	NA	NA	NA
1722_CyanoAq	CyanoAq	375.201	4.523	NA	NA	NA	NA	NA	NA	NA	NA	NA	0.000591	0.000175	6.26e-05
1723_CyanoAq	CyanoAq	375.224	1.191	8.62e-06	7.78e-06	5.53e-05	9.51e-06	NA	NA	NA	NA	NA	NA	NA	NA
1726_CyanoAq	CyanoAq	375.693	1.696	2.89e-05	2.27e-05	6.76e-05	NA	NA	NA	NA	NA	NA	NA	NA	NA
1727_CyanoAq	CyanoAq	375.856	2.29	2.19e-05	1.97e-05	8.18e-05	NA	NA	NA	NA	NA	NA	NA	NA	NA
1728_CyanoAq	CyanoAq	376.172	1.145	5.46e-06	4.21e-06	4.39e-06	9.83e-05	6.5e-05	5.24e-06	NA	NA	NA	NA	NA	NA
1729_CyanoAq	CyanoAq	376.191	2.273	8.8e-06	9.72e-06	4.37e-05	NA	NA	NA	NA	NA	NA	7.52e-05	NA	NA
1736_CyanoAq	CyanoAq	378.133	1.058	0.0002	0.000124	0.000145	0.000173	0.000269	3.8e-05	NA	NA	NA	NA	NA	NA
1737_CyanoAq	CyanoAq	378.17	1.488	8.86e-06	1.28e-05	1.01e-05	NA	NA	NA	NA	NA	NA	NA	NA	NA
1739_CyanoAq	CyanoAq	378.239	5.915	1.22e-05	9.48e-06	1.95e-05	NA	NA	NA	NA	0.00100092	NA	NA	NA	NA
1741_CyanoAq	CyanoAq	378.617	2.412	0.000103	4.07e-05	9.89e-05	NA	NA	NA	NA	NA	NA	NA	NA	NA
1743_CyanoAq	CyanoAq	378.865	3.951	5.23e-05	4.22e-05	2.68e-05	NA	NA	NA	NA	NA	NA	NA	NA	NA
1745_CyanoAq	CyanoAq	379.123	1.216	6.54e-06	6.15e-06	7.62e-06	0.000368	0.00012	4.22e-06	NA	NA	NA	NA	NA	NA
1750_CyanoAq	CyanoAq	379.2	3.956	2.67e-05	2.64e-05	1.5e-05	NA	NA	NA	NA	NA	NA	NA	NA	NA
1755_CyanoAq	CyanoAq	380.185	1.123	0.000197	0.000202	0.000261	0.000119	0.000132	1.63e-06	NA	NA	NA	NA	NA	NA
1756_CyanoAq	CyanoAq	380.222	1.578	1.35e-05	1.33e-05	2e-05	NA	NA	NA	NA	NA	NA	NA	NA	NA
1761_CyanoAq	CyanoAq	380.618	1.679	0.000349	0.000247	0.000289	0.000622	0.000578	3.02e-05	NA	NA	NA	NA	NA	NA
1762_CyanoAq	CyanoAq	380.618	1.772	0.000213	0.000163	0.000175	0.000397	0.00039	1.89e-05	NA	NA	NA	NA	NA	NA
1765_CyanoAq	CyanoAq	381.169	1.405	6.5e-05	3.81e-05	3.12e-05	NA	NA	NA	NA	NA	NA	NA	NA	NA
1770_CyanoAq	CyanoAq	382.224	4.982	2.55e-05	3.1e-05	9.6e-05	NA	NA	NA	NA	NA	NA	NA	NA	NA
1771_CyanoAq	CyanoAq	382.224	3.584	3.36e-05	8.33e-06	2.07e-05	NA	NA	NA	NA	NA	NA	NA	NA	NA
1777_CyanoAq	CyanoAq	383.104	1.908	1.97e-05	1.03e-05	7.71e-06	6.94e-05	7.66e-05	8.14e-06	NA	NA	NA	NA	NA	NA
1781_CyanoAq	CyanoAq	384.115	1.429	3.7e-05	5.42e-05	4.48e-05	1.6e-05	NA	NA	NA	NA	NA	NA	NA	NA
1788_CyanoAq	CyanoAq	385.11	1.214	3.72e-05	5.54e-05	5.35e-05	0.00181421	0.000684	3.01e-05	NA	NA	NA	NA	NA	NA
1790_CyanoAq	CyanoAq	385.128	8.425	NA	NA	NA	NA	NA	NA	0.00266965	0.000539	0.00212815	NA	7.73e-05	NA
1797_CyanoAq	CyanoAq	386.167	1.24	2.89e-05	1.69e-05	1.92e-05	NA	NA	NA	NA	NA	NA	NA	NA	NA
1798_CyanoAq	CyanoAq	386.21	1.737	NA	NA	NA	NA	NA	NA	NA	NA	NA	0.00112395	0.000758	0.000179
1799_CyanoAq	CyanoAq	386.222	1.445	NA	NA	NA	NA	NA	NA	NA	NA	NA	0.00527669	0.00271799	0.00112127
1810_CyanoAq	CyanoAq	388.232	3.636	NA	NA	NA	NA	NA	NA	NA	NA	NA	0.000354	0.00017	5.74e-05
1827_CyanoAq	CyanoAq	391.198	1.743	1.8e-05	2.65e-05	0.000178	3.41e-05	NA	NA	NA	NA	NA	NA	NA	NA
1828_CyanoAq	CyanoAq	391.226	5.033	7.74e-06	8.35e-06	7.63e-06	1.63e-05	5.19e-05	2.88e-05	NA	NA	NA	NA	NA	NA
1832_CyanoAq	CyanoAq	392.656	4.642	2.12e-05	1.67e-05	8.69e-06	NA	NA	NA	NA	NA	NA	NA	NA	NA
1840_CyanoAq	CyanoAq	393.236	3.843	NA	NA	3.4e-06	NA	NA	NA	NA	NA	NA	0.0070174	0.00324684	0.00134002
1842_CyanoAq	CyanoAq	393.728	2.005	NA	NA	NA	NA	NA	NA	NA	NA	NA	0.00175089	0.00114617	0.000329
1843_CyanoAq	CyanoAq	393.826	5.166	6.57e-06	9.22e-06	1.95e-05	NA	NA	NA	NA	NA	NA	NA	NA	NA
1844_CyanoAq	CyanoAq	394.128	1.11	6.44e-05	5.68e-05	5.73e-05	NA	2.54e-05	2.65e-06	NA	NA	NA	NA	NA	NA
1846_CyanoAq	CyanoAq	394.165	1.457	4.97e-05	2.39e-05	1.47e-05	5.32e-06	NA	NA	NA	NA	NA	NA	NA	NA
1847_CyanoAq	CyanoAq	394.234	5.556	2.93e-05	2.08e-05	2.15e-05	2.62e-05	2.37e-05	NA	NA	NA	NA	NA	NA	NA
1850_CyanoAq	CyanoAq	395.118	1.214	1.99e-06	8.46e-06	6.35e-06	0.000398	9.44e-05	2.99e-06	NA	NA	NA	NA	NA	NA
1851_CyanoAq	CyanoAq	395.15	1.216	8.39e-05	7.85e-05	7.5e-05	0.00094	0.000544	5.18e-05	NA	NA	NA	NA	NA	NA
1855_CyanoAq	CyanoAq	395.711	3.556	3.55e-05	2.39e-05	3.03e-05	2.8e-05	4.03e-05	2.87e-06	NA	NA	NA	NA	NA	NA
1856_CyanoAq	CyanoAq	396.181	1.124	3.63e-05	5.66e-05	5.72e-05	2.05e-05	3.04e-05	NA	NA	NA	NA	NA	NA	NA
1860_CyanoAq	CyanoAq	397.872	4.226	3.51e-05	2.84e-05	2.35e-05	NA	NA	NA	NA	NA	NA	NA	NA	NA
1863_CyanoAq	CyanoAq	398.207	4.227	2.06e-05	1.76e-05	1.18e-05	NA	NA	NA	NA	NA	NA	NA	NA	NA
1871_CyanoAq	CyanoAq	400.187	4.959	6.94e-06	2.47e-06	2.33e-05	NA	NA	NA	0.000355	NA	0.001206	NA	NA	NA
1873_CyanoAq	CyanoAq	400.701	4.36	NA	NA	NA	NA	NA	NA	NA	NA	NA	0.0030423	0.0011595	0.000526
1874_CyanoAq	CyanoAq	401.115	1.507	2.79e-05	9.56e-06	8.69e-06	4.4e-05	1.95e-05	2.96e-06	NA	NA	NA	NA	NA	NA
1883_CyanoAq	CyanoAq	402.206	5.593	6.67e-06	4.8e-06	5.75e-06	2.22e-05	3.62e-05	NA	NA	NA	NA	NA	NA	NA
1885_CyanoAq	CyanoAq	402.217	4.129	NA	NA	NA	NA	NA	NA	NA	NA	0.000499	0.00353809	0.00234661	0.00087
1889_CyanoAq	CyanoAq	402.709	1.362	NA	NA	NA	NA	NA	NA	NA	NA	NA	0.000926	0.00027	0.000202
1894_CyanoAq	CyanoAq	403.255	1.506	1.68e-05	1.59e-05	3.99e-05	NA	NA	NA	NA	NA	NA	NA	NA	NA
1896_CyanoAq	CyanoAq	403.712	4.708	NA	NA	NA	NA	NA	NA	NA	NA	NA	0.00632179	0.00235339	0.00114391
1900_CyanoAq	CyanoAq	404.216	4.255	NA	NA	NA	NA	NA	NA	NA	NA	NA	0.00116284	0.000609	0.000347
1903_CyanoAq	CyanoAq	405.218	3.141	3.3e-05	8.49e-06	2.93e-05	NA	NA	NA	NA	NA	NA	NA	NA	NA
1904_CyanoAq	CyanoAq	405.225	5.963	NA	NA	NA	1.99e-05	NA	NA	NA	NA	NA	0.000438	0.000152	8.07e-05
1906_CyanoAq	CyanoAq	406.191	4.894	NA	NA	NA	NA	NA	NA	NA	NA	NA	0.00123994	0.0004	0.000174
1907_CyanoAq	CyanoAq	406.256	4.814	2.11e-05	2.26e-05	5.04e-05	NA	NA	NA	NA	NA	NA	NA	NA	NA
1914_CyanoAq	CyanoAq	407.684	6.273	NA	NA	NA	6.91e-05	3.31e-05	1.06e-05	NA	NA	NA	NA	NA	NA
1915_CyanoAq	CyanoAq	407.684	6.568	NA	NA	NA	8.55e-05	4.25e-05	5.75e-06	NA	NA	NA	NA	NA	NA
1916_CyanoAq	CyanoAq	408.18	2.12	7.56e-05	5.32e-05	4.41e-05	6.93e-06	NA	NA	NA	NA	NA	NA	NA	NA
1917_CyanoAq	CyanoAq	408.235	5.568	7.42e-06	9.58e-06	1.66e-05	NA	NA	NA	NA	NA	NA	NA	NA	NA
1919_CyanoAq	CyanoAq	408.72	1.197	NA	NA	NA	NA	NA	NA	NA	NA	NA	0.00126897	0.000695	0.00026
1921_CyanoAq	CyanoAq	409.184	4.318	NA	NA	NA	NA	NA	NA	NA	NA	NA	0.000401	0.000203	4.64e-05
1925_CyanoAq	CyanoAq	410.702	4.459	NA	NA	NA	NA	NA	NA	NA	NA	NA	0.000565	0.00026	9.56e-05
1928_CyanoAq	CyanoAq	411.544	4.495	NA	NA	NA	2.6e-05	7.32e-05	4.64e-05	NA	NA	NA	NA	NA	NA
1929_CyanoAq	CyanoAq	411.878	4.535	NA	NA	NA	1.75e-05	4.25e-05	3.26e-05	NA	NA	NA	NA	NA	NA
1935_CyanoAq	CyanoAq	414.141	1.289	NA	NA	NA	9.24e-05	0.000106	5.84e-06	NA	NA	NA	NA	NA	NA
1936_CyanoAq	CyanoAq	414.218	4.969	4.83e-06	1.33e-05	3.68e-05	NA	NA	NA	NA	NA	NA	NA	NA	NA
1940_CyanoAq	CyanoAq	415.238	5.275	NA	NA	NA	NA	NA	NA	NA	NA	NA	0.000797	0.000509	0.000172
1942_CyanoAq	CyanoAq	415.256	1.748	NA	NA	NA	NA	NA	NA	NA	NA	NA	0.000555	0.00022	5.51e-05
1943_CyanoAq	CyanoAq	415.732	4.653	2.94e-05	2e-05	6.19e-05	NA	NA	NA	NA	NA	NA	NA	NA	NA
1944_CyanoAq	CyanoAq	415.735	4.885	NA	NA	NA	4.74e-05	1.43e-05	1.14e-06	NA	NA	NA	0.00208222	0.00153108	0.000576
1945_CyanoAq	CyanoAq	416.186	4.806	NA	NA	NA	NA	NA	NA	NA	0.00126536	NA	NA	NA	NA
1948_CyanoAq	CyanoAq	416.251	2.029	1.98e-05	1.62e-05	5.51e-05	7.36e-06	7.69e-06	NA	NA	NA	NA	NA	NA	NA
1952_CyanoAq	CyanoAq	417.132	1.216	1.15e-05	1.14e-05	1.09e-05	0.000123	8.75e-05	6.6e-06	NA	NA	NA	NA	NA	NA
1957_CyanoAq	CyanoAq	417.214	5.725	2.38e-05	2e-05	2.31e-05	NA	NA	NA	NA	NA	NA	NA	NA	NA
1958_CyanoAq	CyanoAq	417.222	1.6	NA	NA	NA	NA	NA	NA	NA	NA	NA	0.00623613	0.00302841	0.00113471
1959_CyanoAq	CyanoAq	417.235	1.318	8.17e-05	6.13e-05	0.000116	NA	NA	NA	NA	NA	NA	NA	NA	NA
1960_CyanoAq	CyanoAq	417.271	4.486	5.16e-06	5.54e-06	1.68e-05	NA	NA	NA	NA	NA	NA	NA	NA	NA
1961_CyanoAq	CyanoAq	417.55	3.596	6.03e-06	2.37e-05	1.58e-05	0.000254	0.000219	2.26e-05	NA	NA	NA	NA	NA	NA
1975_CyanoAq	CyanoAq	419.227	4.127	7.35e-06	3.49e-06	1.3e-05	NA	NA	NA	NA	NA	NA	NA	NA	NA
1976_CyanoAq	CyanoAq	419.243	1.055	1.76e-05	8.38e-06	3.25e-05	NA	NA	NA	NA	NA	NA	NA	NA	NA
1982_CyanoAq	CyanoAq	420.311	11.588	NA	NA	NA	0.000166	6.62e-06	NA	NA	NA	NA	0.00121343	0.000503	0.000153
1984_CyanoAq	CyanoAq	420.571	4.367	NA	NA	NA	1.83e-05	3.79e-05	NA	NA	NA	NA	NA	NA	NA
1986_CyanoAq	CyanoAq	421.212	1.284	1.01e-05	9.52e-06	1.33e-05	NA	NA	NA	NA	NA	NA	NA	NA	NA
1990_CyanoAq	CyanoAq	421.551	4.504	2.43e-05	1.61e-05	1.25e-05	NA	NA	NA	NA	NA	NA	NA	NA	NA
1991_CyanoAq	CyanoAq	421.885	4.501	2.4e-05	9.48e-06	6.74e-06	NA	NA	NA	NA	NA	NA	NA	NA	NA
1992_CyanoAq	CyanoAq	421.904	5.095	NA	NA	NA	5.14e-05	0.00012	7.45e-06	NA	NA	NA	NA	NA	NA
1993_CyanoAq	CyanoAq	422.159	1.172	3.04e-05	3.49e-05	9.35e-06	5.09e-06	5.23e-06	1.18e-06	NA	NA	NA	NA	NA	NA
1996_CyanoAq	CyanoAq	422.251	3.782	6.94e-06	4.51e-06	1.63e-05	NA	NA	NA	NA	NA	NA	NA	NA	NA
1999_CyanoAq	CyanoAq	422.761	4.008	1.54e-05	1.24e-05	1.75e-05	7.83e-06	NA	NA	NA	NA	NA	NA	NA	NA
2001_CyanoAq	CyanoAq	423.174	3.564	NA	NA	NA	NA	NA	NA	NA	NA	NA	0.00107638	0.000214	0.000163
2002_CyanoAq	CyanoAq	423.224	4.176	0.000102	7.62e-05	0.000128	NA	NA	NA	NA	NA	NA	NA	NA	NA
2004_CyanoAq	CyanoAq	424.165	2.836	3.84e-06	1.49e-05	7.53e-06	0.000653	0.00616755	0.000288	NA	NA	NA	NA	NA	NA
2010_CyanoAq	CyanoAq	425.233	1.405	3.04e-05	3.81e-05	4.02e-05	2.3e-05	3.55e-05	4.39e-06	NA	NA	NA	NA	NA	NA
2017_CyanoAq	CyanoAq	428.131	5.272	0.000129	1.08e-05	5.39e-06	3.92e-05	3.44e-05	8.11e-06	NA	NA	NA	NA	NA	NA
2020_CyanoAq	CyanoAq	428.543	4.351	NA	NA	NA	5.34e-05	0.000113	1.65e-05	NA	NA	NA	NA	NA	NA
2021_CyanoAq	CyanoAq	428.877	4.347	NA	NA	NA	4.17e-05	7.53e-05	1.34e-05	NA	NA	NA	NA	NA	NA
2025_CyanoAq	CyanoAq	429.224	5.711	2.2e-05	1.85e-05	2.25e-05	NA	NA	NA	NA	NA	NA	NA	NA	NA
2027_CyanoAq	CyanoAq	429.271	4.501	2.47e-05	1.94e-05	4.78e-05	NA	NA	NA	NA	NA	NA	NA	NA	NA
2030_CyanoAq	CyanoAq	430.147	4.033	NA	NA	NA	0.00026	0.00027	2.33e-05	NA	NA	NA	NA	NA	NA
2036_CyanoAq	CyanoAq	431.155	4.257	NA	NA	NA	0.00013	0.000124	9.16e-06	NA	NA	NA	NA	NA	NA
2039_CyanoAq	CyanoAq	432.108	1.307	2.01e-05	1.68e-05	2.29e-05	NA	NA	NA	NA	NA	NA	NA	NA	NA
2042_CyanoAq	CyanoAq	432.246	1.046	8.83e-06	1.4e-05	2.9e-05	NA	NA	NA	NA	NA	NA	NA	NA	NA
2051_CyanoAq	CyanoAq	434.672	8.465	NA	NA	NA	3.86e-05	6.02e-05	2.7e-06	NA	NA	NA	NA	NA	NA
2056_CyanoAq	CyanoAq	435.213	1.583	NA	NA	NA	2.13e-05	4.5e-05	6.38e-06	NA	NA	NA	NA	NA	NA
2057_CyanoAq	CyanoAq	435.261	5.612	1.39e-05	3.73e-06	2.48e-05	NA	NA	NA	NA	NA	NA	NA	NA	NA
2063_CyanoAq	CyanoAq	436.741	4.838	6.88e-06	1.25e-05	9.64e-06	6.85e-06	NA	NA	NA	NA	NA	NA	NA	NA
2064_CyanoAq	CyanoAq	436.746	1.98	NA	NA	NA	NA	NA	NA	NA	NA	NA	0.00426773	0.00134445	0.0009
2067_CyanoAq	CyanoAq	437.221	11.75	7.64e-05	8.31e-05	0.000122	0.000142	5.87e-05	NA	0.00411192	0.00353828	0.0191286	0.00096	0.00618113	0.00044
2068_CyanoAq	CyanoAq	437.221	11.521	4.95e-05	4.02e-05	6.29e-05	0.000138	7.07e-05	NA	0.0142118	NA	0.0015921	0.000386	0.00243954	0.000203
2069_CyanoAq	CyanoAq	437.221	10.681	NA	NA	NA	NA	NA	NA	0.00411247	NA	NA	6.43e-05	0.000546	NA
2070_CyanoAq	CyanoAq	437.221	11.372	7.41e-05	4.1e-05	7e-05	NA	NA	NA	NA	NA	NA	NA	NA	NA
2074_CyanoAq	CyanoAq	438.191	1.488	3.04e-05	1.68e-05	1.55e-05	NA	NA	NA	NA	NA	NA	NA	NA	NA
2076_CyanoAq	CyanoAq	439.102	3.228	0.000353	0.000356	0.000376	0.00138272	0.00136824	0.000147	NA	NA	NA	NA	NA	NA
2081_CyanoAq	CyanoAq	440.251	4.301	NA	NA	NA	NA	NA	NA	NA	NA	NA	0.000677	0.000448	0.000122
2087_CyanoAq	CyanoAq	441.25	5.015	4.24e-05	2.15e-05	5.19e-05	NA	NA	1.82e-06	NA	NA	NA	NA	NA	NA
2089_CyanoAq	CyanoAq	441.573	5.455	NA	NA	NA	1.43e-05	4.71e-05	2.21e-06	NA	NA	NA	NA	NA	NA
2090_CyanoAq	CyanoAq	441.762	4.155	7.63e-06	6.97e-06	3.02e-05	NA	NA	NA	NA	NA	NA	NA	NA	NA
2094_CyanoAq	CyanoAq	442.758	5.758	4.8e-06	5.65e-06	2.02e-05	NA	NA	NA	NA	NA	NA	NA	NA	NA
2095_CyanoAq	CyanoAq	443.068	1.215	1.23e-05	1.69e-05	1.55e-05	0.000374	0.000188	8.78e-06	NA	NA	NA	NA	NA	NA
2098_CyanoAq	CyanoAq	443.864	5.122	NA	NA	NA	NA	NA	NA	NA	NA	NA	0.000822	0.00025	0.000232
2101_CyanoAq	CyanoAq	444.198	5.123	NA	NA	NA	NA	NA	NA	NA	NA	NA	0.000456	0.000179	0.00014
2102_CyanoAq	CyanoAq	444.246	3.734	1.37e-05	1.42e-05	2.26e-05	NA	NA	NA	NA	NA	NA	NA	NA	NA
2104_CyanoAq	CyanoAq	444.282	4.123	9.04e-06	1.18e-05	1.75e-05	NA	NA	NA	NA	NA	NA	NA	NA	NA
2107_CyanoAq	CyanoAq	444.666	9.044	1.5e-05	1.31e-05	2.56e-05	NA	NA	NA	NA	NA	NA	NA	NA	NA
2110_CyanoAq	CyanoAq	445.227	4.651	NA	NA	NA	3.12e-05	0.000104	6.04e-05	NA	NA	NA	NA	NA	NA
2112_CyanoAq	CyanoAq	445.561	4.657	NA	NA	NA	1.82e-05	6.25e-05	3.78e-05	NA	NA	NA	NA	NA	NA
2113_CyanoAq	CyanoAq	445.699	4.245	2.78e-05	2.99e-05	4.7e-05	4.77e-06	4.22e-05	2.56e-05	NA	NA	NA	NA	NA	NA
2114_CyanoAq	CyanoAq	445.746	3.941	6.7e-05	5.3e-05	0.000111	NA	NA	NA	NA	NA	NA	NA	NA	NA
2116_CyanoAq	CyanoAq	446.196	4.614	9.44e-06	9.78e-06	4.47e-06	NA	NA	NA	NA	NA	NA	NA	NA	NA
2120_CyanoAq	CyanoAq	446.564	4.237	NA	NA	NA	1.91e-05	4.1e-05	5.89e-06	NA	NA	NA	NA	NA	NA
2121_CyanoAq	CyanoAq	447.168	1.462	NA	NA	NA	8.61e-05	3.2e-05	3.48e-06	NA	NA	NA	NA	NA	NA
2123_CyanoAq	CyanoAq	447.264	5.716	6.91e-06	7.65e-06	2.93e-05	NA	NA	NA	NA	NA	NA	NA	NA	NA
2125_CyanoAq	CyanoAq	447.55	4.591	NA	NA	1.86e-06	4.2e-05	7.97e-05	1.57e-05	NA	NA	NA	NA	NA	NA
2126_CyanoAq	CyanoAq	447.769	5.988	NA	NA	1.1e-06	1.69e-05	2.66e-05	1.38e-05	NA	NA	NA	NA	NA	NA
2127_CyanoAq	CyanoAq	447.885	4.594	NA	NA	1.16e-06	3e-05	5.98e-05	8.68e-06	NA	NA	NA	NA	NA	NA
2129_CyanoAq	CyanoAq	448.219	1.641	2.45e-05	1.53e-05	3.42e-05	NA	NA	NA	NA	NA	NA	NA	NA	NA
2133_CyanoAq	CyanoAq	448.679	4.72	6e-06	4.35e-06	1.8e-05	NA	NA	NA	NA	NA	NA	NA	NA	NA
2134_CyanoAq	CyanoAq	449.121	4.041	NA	NA	NA	0.000237	0.000222	1.16e-05	NA	NA	NA	NA	NA	NA
2141_CyanoAq	CyanoAq	449.276	5.159	1.32e-05	1.12e-05	2.13e-05	NA	NA	NA	NA	NA	NA	NA	NA	NA
2150_CyanoAq	CyanoAq	451.342	11.243	NA	NA	NA	NA	NA	NA	0.0226223	0.000509	0.00140946	NA	0.000234	6.9e-05
2151_CyanoAq	CyanoAq	451.733	4.344	3.8e-06	3.58e-06	7.57e-06	NA	NA	NA	NA	NA	NA	NA	NA	NA
2152_CyanoAq	CyanoAq	451.873	4.497	6.36e-05	3.51e-05	8.19e-05	NA	NA	NA	NA	NA	NA	NA	NA	NA
2153_CyanoAq	CyanoAq	452.207	4.497	3.46e-05	2.11e-05	5.27e-05	NA	NA	NA	NA	NA	NA	NA	NA	NA
2154_CyanoAq	CyanoAq	452.237	1.192	NA	NA	NA	NA	NA	NA	NA	NA	NA	0.000508	0.0003	0.000115
2155_CyanoAq	CyanoAq	452.243	3.936	NA	NA	NA	NA	NA	NA	NA	NA	NA	0.00181522	0.00160632	0.000479
2159_CyanoAq	CyanoAq	452.541	4.495	9e-06	7.72e-06	1.79e-05	NA	NA	NA	NA	NA	NA	NA	NA	NA
2160_CyanoAq	CyanoAq	452.741	1.676	NA	NA	NA	NA	NA	NA	NA	NA	NA	0.0052667	0.00290241	0.0012575
2163_CyanoAq	CyanoAq	453.15	1.289	NA	NA	NA	6.74e-05	0.0001	4.14e-06	NA	NA	NA	NA	NA	NA
2165_CyanoAq	CyanoAq	453.235	5.293	6.26e-05	5.82e-05	6.94e-05	NA	1.17e-05	NA	NA	NA	NA	NA	NA	NA
2171_CyanoAq	CyanoAq	454.574	4.867	1.36e-05	5.02e-06	1.37e-05	NA	NA	NA	NA	NA	NA	NA	NA	NA
2177_CyanoAq	CyanoAq	457.112	3.179	0.000532	0.000601	0.000562	0.00459834	0.00745958	0.000136	NA	NA	NA	NA	NA	NA
2178_CyanoAq	CyanoAq	457.237	7.64	1.15e-05	7.62e-06	7.73e-06	NA	NA	NA	NA	NA	NA	NA	NA	NA
2179_CyanoAq	CyanoAq	457.266	4.736	1.16e-05	9.53e-06	1.99e-05	NA	NA	NA	NA	NA	NA	NA	NA	NA
2182_CyanoAq	CyanoAq	458.249	5.071	NA	NA	NA	NA	NA	NA	NA	NA	NA	0.000719	0.000346	0.00022
2183_CyanoAq	CyanoAq	458.261	3.074	1.09e-05	9.84e-06	3.63e-05	NA	NA	NA	NA	NA	NA	NA	NA	NA
2187_CyanoAq	CyanoAq	459.282	4.151	4.37e-05	3.17e-05	3.38e-05	6.91e-05	0.000137	2.72e-05	0.00226663	0.000976	0.0018721	0.0014516	0.000537	0.000137
2193_CyanoAq	CyanoAq	460.277	3.271	0.000359	0.000215	0.000345	NA	NA	NA	NA	NA	NA	NA	NA	NA
2196_CyanoAq	CyanoAq	461.261	4.639	1.58e-05	9.55e-06	2.83e-05	NA	NA	NA	NA	NA	NA	NA	NA	NA
2197_CyanoAq	CyanoAq	461.261	3.873	2.66e-05	2.32e-05	5.06e-05	NA	NA	NA	NA	NA	NA	NA	NA	NA
2200_CyanoAq	CyanoAq	462.727	5.692	1.49e-05	1.17e-05	3.86e-05	NA	NA	NA	NA	NA	NA	NA	NA	NA
2201_CyanoAq	CyanoAq	462.798	4.691	NA	NA	NA	0.000921	0.000843	9.29e-05	NA	NA	NA	NA	NA	NA
2204_CyanoAq	CyanoAq	463.235	5.924	4.65e-06	6.33e-06	1.17e-05	7.64e-06	NA	NA	NA	NA	NA	NA	NA	NA
2205_CyanoAq	CyanoAq	463.237	11.52	1.11e-05	4.14e-06	1.63e-05	4.65e-05	2.09e-05	NA	0.00326153	NA	NA	0.000119	0.000783	4.78e-05
2207_CyanoAq	CyanoAq	464.207	4.361	6.8e-05	5.11e-05	3.28e-05	2.62e-06	4.11e-05	7.69e-06	NA	NA	NA	NA	NA	NA
2208_CyanoAq	CyanoAq	464.207	3.898	5.62e-05	3.68e-05	2.44e-05	NA	2.09e-05	4.19e-06	NA	NA	NA	NA	NA	NA
2209_CyanoAq	CyanoAq	464.207	4.15	5.1e-05	4.53e-05	2.27e-05	NA	2.74e-05	5.37e-06	NA	NA	NA	NA	NA	NA
2212_CyanoAq	CyanoAq	465.206	4.448	3.05e-05	2.13e-05	2.24e-05	NA	NA	NA	NA	NA	NA	NA	NA	NA
2213_CyanoAq	CyanoAq	465.252	11.745	4.82e-05	3.39e-05	3.37e-05	4.05e-05	NA	NA	0.0501722	NA	0.00593218	0.000297	0.00158193	0.000122
2214_CyanoAq	CyanoAq	465.252	11.06	NA	NA	1.18e-06	4.33e-06	NA	NA	0.00246988	NA	NA	6.17e-05	0.000684	4.8e-05
2218_CyanoAq	CyanoAq	466.212	4.709	NA	NA	NA	NA	NA	NA	NA	NA	NA	0.000204	0.000103	5.97e-05
2226_CyanoAq	CyanoAq	467.736	4.518	NA	NA	NA	NA	NA	NA	NA	NA	NA	0.000513	0.000207	6.4e-05
2230_CyanoAq	CyanoAq	469.217	1.113	5.63e-05	4.78e-05	2.71e-05	NA	NA	NA	NA	NA	NA	NA	NA	NA
2237_CyanoAq	CyanoAq	471.141	1.629	8.91e-05	8.88e-05	0.000161	0.000184	9.59e-05	6.95e-06	NA	NA	NA	NA	NA	NA
2238_CyanoAq	CyanoAq	472.247	4.115	NA	NA	NA	NA	NA	NA	NA	NA	NA	0.000235	0.000154	7.6e-05
2239_CyanoAq	CyanoAq	472.265	2.342	NA	NA	NA	NA	NA	NA	NA	NA	NA	0.00199436	0.000648	0.000365
2242_CyanoAq	CyanoAq	472.277	5.6	1.09e-05	1e-05	1.3e-05	8.15e-06	NA	NA	NA	NA	NA	NA	NA	NA
2243_CyanoAq	CyanoAq	472.314	4.125	2.98e-06	3.58e-06	1.04e-05	NA	NA	NA	NA	NA	NA	NA	NA	NA
2245_CyanoAq	CyanoAq	473.267	4.568	1.7e-05	1.19e-05	1.19e-05	NA	NA	NA	NA	NA	NA	NA	NA	NA
2249_CyanoAq	CyanoAq	474.677	7.313	3.17e-05	2.97e-05	3.9e-05	NA	NA	NA	NA	NA	NA	NA	NA	NA
2250_CyanoAq	CyanoAq	474.726	5.545	NA	NA	NA	NA	NA	NA	NA	NA	NA	0.000265	0.000212	5.28e-05
2252_CyanoAq	CyanoAq	475.241	1.208	NA	NA	NA	NA	NA	NA	NA	NA	NA	0.00145332	0.000476	0.000413
2255_CyanoAq	CyanoAq	475.752	4.597	NA	NA	NA	5.62e-05	0.000116	1.43e-05	NA	NA	NA	NA	NA	NA
2257_CyanoAq	CyanoAq	476.242	4.486	NA	NA	NA	7.43e-05	7.13e-05	4.46e-06	NA	NA	NA	NA	NA	NA
2258_CyanoAq	CyanoAq	476.243	4.744	NA	NA	1.65e-06	9.02e-05	0.000212	2.81e-05	NA	NA	NA	NA	NA	NA
2259_CyanoAq	CyanoAq	476.255	3.69	3.72e-05	1.4e-05	2.78e-05	NA	NA	NA	NA	NA	NA	NA	NA	NA
2263_CyanoAq	CyanoAq	476.577	4.489	NA	NA	NA	5.26e-05	4.79e-05	2.25e-06	NA	NA	NA	NA	NA	NA
2264_CyanoAq	CyanoAq	476.765	3.312	NA	NA	NA	NA	NA	NA	NA	NA	0.000508	0.00163694	0.00107348	0.000348
2266_CyanoAq	CyanoAq	477.171	5.5	2.09e-05	1.64e-05	1.5e-05	0.000201	0.000307	2.15e-05	NA	NA	NA	NA	NA	NA
2267_CyanoAq	CyanoAq	477.171	5.253	8.85e-06	7.25e-06	3.63e-06	0.000179	0.000404	3.28e-05	NA	NA	NA	NA	NA	NA
2270_CyanoAq	CyanoAq	478.23	1.679	2.71e-05	2e-05	6.55e-05	NA	NA	NA	NA	NA	NA	NA	NA	NA
2272_CyanoAq	CyanoAq	478.775	5.049	NA	NA	NA	NA	NA	NA	NA	NA	NA	0.000797	0.000728	0.00024
2273_CyanoAq	CyanoAq	479.094	3.178	7.92e-05	9.52e-05	8.43e-05	0.000664	0.00117345	1.9e-05	NA	NA	NA	NA	NA	NA
2275_CyanoAq	CyanoAq	479.188	1.134	0.000404	0.00034	0.000173	0.00112842	0.00199881	3.4e-05	NA	NA	NA	NA	NA	NA
2276_CyanoAq	CyanoAq	479.249	4.796	2e-06	1.86e-06	3.43e-06	4.06e-05	8.64e-05	6.32e-06	NA	NA	NA	0.000777	0.000218	8.88e-05
2277_CyanoAq	CyanoAq	479.287	6.468	5.65e-06	8.26e-06	6.07e-06	NA	NA	NA	NA	NA	NA	NA	NA	NA
2279_CyanoAq	CyanoAq	479.588	4.733	NA	NA	NA	2.72e-05	5.43e-05	4.29e-06	NA	NA	NA	NA	NA	NA
2282_CyanoAq	CyanoAq	480.237	6.489	1.79e-05	9.73e-06	1.93e-05	NA	NA	NA	NA	NA	NA	NA	NA	NA
2283_CyanoAq	CyanoAq	480.262	4.572	NA	NA	NA	3.56e-06	1.73e-05	NA	NA	NA	NA	0.00346181	0.0010532	0.000988
2284_CyanoAq	CyanoAq	480.754	4.047	NA	NA	NA	NA	NA	NA	NA	0.000481	NA	0.000989	0.000888	0.000192
2285_CyanoAq	CyanoAq	481.106	1.035	NA	NA	NA	0.000246	0.000167	1.32e-06	NA	NA	NA	NA	NA	NA
2289_CyanoAq	CyanoAq	481.263	4.155	2e-05	1.31e-05	1.43e-05	2.9e-05	5.63e-05	1.86e-05	0.00176706	0.000741	0.0011029	0.000448	NA	NA
2291_CyanoAq	CyanoAq	481.744	4.642	1.62e-05	1.26e-05	2.57e-05	NA	NA	NA	NA	NA	NA	NA	NA	NA
2292_CyanoAq	CyanoAq	481.749	1.795	NA	NA	NA	NA	NA	NA	NA	NA	NA	0.0010697	0.000447	0.000392
2295_CyanoAq	CyanoAq	482.245	4.667	NA	NA	NA	NA	NA	NA	NA	NA	NA	0.000791	0.000524	9.46e-05
2299_CyanoAq	CyanoAq	483.066	3.231	5.53e-06	9.24e-06	4.42e-06	2.46e-05	3.5e-05	1.29e-06	NA	NA	NA	NA	NA	NA
2307_CyanoAq	CyanoAq	484.763	3.883	NA	NA	NA	NA	NA	NA	NA	NA	NA	0.000653	0.000565	0.000157
2309_CyanoAq	CyanoAq	485.168	5.191	1.63e-05	1.77e-05	1.28e-05	0.000206	0.000289	2.34e-05	NA	NA	NA	NA	NA	NA
2311_CyanoAq	CyanoAq	485.783	4.986	4.05e-05	3.2e-05	6.34e-05	NA	NA	NA	NA	NA	NA	NA	NA	NA
2314_CyanoAq	CyanoAq	487.235	4.318	1.64e-05	1.34e-05	2.65e-05	NA	NA	NA	NA	NA	NA	NA	NA	NA
2316_CyanoAq	CyanoAq	487.314	6.038	NA	NA	NA	NA	NA	NA	NA	NA	NA	0.000744	0.000362	9.08e-05
2320_CyanoAq	CyanoAq	488.23	7.223	NA	NA	NA	9.49e-05	7.1e-05	7.84e-06	NA	NA	NA	NA	NA	NA
2321_CyanoAq	CyanoAq	488.29	5.361	NA	NA	NA	NA	NA	NA	NA	NA	NA	0.000242	0.000151	4.93e-05
2322_CyanoAq	CyanoAq	488.309	4.392	7.21e-06	8.66e-06	2.29e-05	NA	NA	NA	NA	NA	NA	0.000455	0.000252	6.94e-05
2323_CyanoAq	CyanoAq	488.309	4.579	8.66e-05	7.61e-05	0.000151	NA	NA	NA	NA	NA	NA	NA	NA	NA
2328_CyanoAq	CyanoAq	490.243	3.507	NA	NA	NA	NA	NA	NA	NA	NA	NA	0.00175386	0.00154724	0.000264
2329_CyanoAq	CyanoAq	490.27	5.503	4.28e-05	3.76e-05	0.000109	0.000105	NA	NA	NA	NA	NA	NA	NA	NA
2332_CyanoAq	CyanoAq	490.565	4.776	4.83e-05	4.12e-05	0.000138	6.45e-05	0.00012	1.79e-05	NA	NA	NA	NA	NA	NA
2333_CyanoAq	CyanoAq	490.576	4.615	4.83e-05	4.12e-05	0.000139	8.96e-06	NA	1.77e-05	NA	NA	NA	NA	NA	NA
2334_CyanoAq	CyanoAq	490.69	5.739	2.75e-05	2.26e-05	2.62e-05	NA	NA	NA	NA	NA	NA	NA	NA	NA
2335_CyanoAq	CyanoAq	490.751	5.757	4.35e-06	3.42e-06	1.44e-05	NA	NA	NA	NA	NA	NA	NA	NA	NA
2336_CyanoAq	CyanoAq	490.91	4.655	2.93e-05	3.03e-05	9.06e-05	4.14e-05	8.59e-05	1.21e-05	NA	NA	NA	NA	NA	NA
2337_CyanoAq	CyanoAq	491.232	5.12	NA	NA	NA	NA	NA	NA	NA	NA	NA	0.000172	6.82e-05	5.02e-05
2339_CyanoAq	CyanoAq	492.249	1.446	9.15e-06	5.73e-06	1.05e-05	NA	NA	NA	NA	NA	NA	NA	NA	NA
2343_CyanoAq	CyanoAq	493.123	1.626	8.41e-06	1.33e-05	2.24e-05	1.9e-05	NA	NA	NA	NA	NA	NA	NA	NA
2344_CyanoAq	CyanoAq	493.78	4.578	NA	NA	NA	NA	NA	NA	NA	NA	0.000675	0.000419	0.000232	9.89e-05
2345_CyanoAq	CyanoAq	494.26	4.204	NA	NA	NA	NA	NA	NA	NA	NA	NA	0.0012104	0.000752	0.000295
2346_CyanoAq	CyanoAq	494.959	5.211	1.01e-05	1.03e-05	1.57e-05	NA	NA	NA	NA	NA	NA	NA	NA	NA
2347_CyanoAq	CyanoAq	495.245	5.262	3.96e-05	3.13e-05	6.33e-05	NA	NA	NA	NA	NA	NA	NA	NA	NA
2348_CyanoAq	CyanoAq	495.258	5.055	NA	1.53e-06	NA	NA	NA	NA	NA	NA	NA	0.00331863	0.00287214	0.000529
2349_CyanoAq	CyanoAq	495.442	11.404	0.000136	5.58e-05	0.000108	6.34e-05	3.47e-05	NA	0.132371	0.00372504	0.0134244	0.000321	0.0025375	0.000181
2350_CyanoAq	CyanoAq	495.592	5.053	NA	NA	NA	NA	NA	NA	NA	NA	NA	0.00255498	0.002104	0.000355
2351_CyanoAq	CyanoAq	495.926	5.055	NA	NA	NA	NA	NA	NA	NA	NA	NA	0.00114124	0.000852	7.7e-05
2352_CyanoAq	CyanoAq	496.223	4.416	0.000742	0.000601	0.00115211	1.63e-05	4.49e-05	3.03e-05	NA	NA	NA	NA	NA	NA
2356_CyanoAq	CyanoAq	497.273	4.061	NA	NA	NA	NA	NA	NA	NA	NA	NA	0.000432	0.000201	8.69e-05
2357_CyanoAq	CyanoAq	497.748	4.093	NA	NA	NA	NA	NA	NA	NA	NA	NA	9.91e-05	NA	NA
2362_CyanoAq	CyanoAq	500.59	4.431	NA	NA	NA	NA	NA	NA	NA	NA	NA	0.001689	0.00191139	0.000491
2364_CyanoAq	CyanoAq	500.788	5.192	NA	NA	NA	1.56e-05	3.2e-05	9.02e-06	NA	NA	NA	NA	NA	NA
2365_CyanoAq	CyanoAq	500.924	4.431	NA	NA	NA	NA	NA	NA	NA	NA	NA	0.00120571	0.00150922	0.00037
2366_CyanoAq	CyanoAq	501.076	3.182	7.74e-06	1.73e-05	9.61e-06	0.000112	0.000218	1.54e-06	NA	NA	NA	NA	NA	NA
2368_CyanoAq	CyanoAq	501.17	1.133	0.000236	0.000207	0.000115	0.000741	0.00122507	3.1e-05	NA	NA	NA	NA	NA	NA
2375_CyanoAq	CyanoAq	503.283	1.8	2.34e-05	8.1e-06	1.53e-05	NA	NA	NA	NA	NA	NA	NA	NA	NA
2377_CyanoAq	CyanoAq	504.267	2.964	4.63e-05	3.63e-05	6.76e-05	NA	NA	NA	NA	NA	NA	NA	NA	NA
2378_CyanoAq	CyanoAq	504.303	3.113	7.75e-05	7.89e-05	0.000303	NA	NA	NA	NA	NA	NA	NA	NA	NA
2380_CyanoAq	CyanoAq	505.187	1.862	NA	NA	NA	0.000241	0.000306	1.19e-05	NA	NA	NA	NA	NA	NA
2381_CyanoAq	CyanoAq	505.203	4.654	5.06e-05	4.28e-05	3.68e-05	NA	NA	NA	NA	NA	NA	NA	NA	NA
2385_CyanoAq	CyanoAq	506.254	4.01	NA	NA	NA	NA	NA	NA	NA	NA	NA	0.000344	0.000254	0.00013
2386_CyanoAq	CyanoAq	508.233	5.297	3.44e-05	2.29e-05	1.95e-05	NA	NA	NA	NA	NA	NA	NA	NA	NA
2387_CyanoAq	CyanoAq	508.276	4.65	7.45e-05	6.45e-05	0.000197	0.000245	3.74e-05	3.87e-06	NA	NA	NA	NA	NA	NA
2388_CyanoAq	CyanoAq	508.773	5.1	NA	NA	NA	NA	NA	NA	NA	NA	NA	0.000239	8.97e-05	5.86e-05
2390_CyanoAq	CyanoAq	509.242	11.293	NA	NA	NA	NA	NA	NA	0.00324047	NA	NA	NA	0.000136	NA
2391_CyanoAq	CyanoAq	509.274	5.37	1.84e-05	1.27e-05	3.62e-05	3.8e-05	5.46e-05	4.53e-06	NA	NA	NA	0.000108	NA	NA
2392_CyanoAq	CyanoAq	509.457	11.577	1.96e-05	6.03e-06	8.24e-06	NA	NA	NA	0.0172721	NA	0.00150751	NA	0.000168	NA
2394_CyanoAq	CyanoAq	510.217	4.139	NA	NA	NA	2.98e-05	2.77e-05	2.13e-06	NA	NA	NA	NA	NA	NA
2402_CyanoAq	CyanoAq	511.258	11.75	0.000895	0.0011069	0.0015562	0.00192239	0.000906	7.12e-06	0.0406331	0.0485858	0.23333	0.0128389	0.0752732	0.00561056
2403_CyanoAq	CyanoAq	511.258	10.675	0.000558	0.000406	0.000449	0.00087	0.000144	NA	0.394194	0.0312992	0.0409252	0.00885366	0.0482634	0.00602169
2404_CyanoAq	CyanoAq	511.258	11.516	0.0013422	0.000884	0.00144738	0.000108	0.00197204	2.03e-05	0.304852	0.00734086	0.0407104	0.01159	0.0614871	0.00550928
2405_CyanoAq	CyanoAq	511.258	11.355	0.00198311	0.00143013	0.00241465	0.0001	6.23e-05	NA	0.332373	0.00746343	0.0584546	0.000685	0.00409554	0.00035
2406_CyanoAq	CyanoAq	511.754	5.477	8.6e-06	5.68e-06	1.32e-05	NA	NA	NA	NA	NA	NA	NA	NA	NA
2407_CyanoAq	CyanoAq	511.879	4.696	4.31e-06	3.68e-06	1.51e-05	NA	NA	NA	NA	NA	NA	NA	NA	NA
2409_CyanoAq	CyanoAq	512.345	5.985	2.09e-05	1.18e-05	5.13e-05	4.28e-05	1e-05	NA	NA	NA	NA	NA	NA	NA
2411_CyanoAq	CyanoAq	512.684	5.361	4.99e-06	5.44e-06	9.26e-06	NA	NA	NA	NA	NA	NA	NA	NA	NA
2412_CyanoAq	CyanoAq	512.757	3.86	NA	NA	NA	6.03e-05	5.01e-05	2.85e-06	NA	NA	NA	NA	NA	NA
2413_CyanoAq	CyanoAq	513.452	11.403	0.000131	3.22e-05	6.48e-05	3.16e-05	1.72e-05	NA	0.0707361	0.00190283	0.0067807	0.000145	0.00125903	9.13e-05
2414_CyanoAq	CyanoAq	514.324	4.783	1.38e-05	1.04e-05	7.64e-05	NA	NA	NA	NA	NA	NA	NA	NA	NA
2415_CyanoAq	CyanoAq	514.791	4.996	NA	NA	NA	NA	NA	NA	NA	NA	NA	0.00204612	0.000749	0.000242
2416_CyanoAq	CyanoAq	515.291	7.18	7.83e-06	6.56e-06	1.72e-05	NA	5.64e-06	NA	NA	NA	NA	NA	NA	NA
2417_CyanoAq	CyanoAq	515.781	4.786	2.01e-05	1.78e-05	3.88e-05	NA	NA	NA	NA	NA	NA	NA	NA	NA
2418_CyanoAq	CyanoAq	515.793	5.704	7.74e-05	6.22e-05	0.000119	NA	NA	NA	NA	NA	NA	NA	NA	NA
2419_CyanoAq	CyanoAq	516.301	4.227	1.12e-05	5.57e-06	9.1e-06	1.32e-05	2.22e-05	8.49e-06	NA	NA	NA	NA	NA	NA
2421_CyanoAq	CyanoAq	517.161	2.732	1.42e-05	6.36e-06	6.15e-06	NA	NA	NA	NA	NA	NA	NA	NA	NA
2422_CyanoAq	CyanoAq	517.272	4.922	7.04e-06	9.89e-06	1.8e-05	3.6e-06	NA	NA	NA	NA	NA	NA	NA	NA
2425_CyanoAq	CyanoAq	519.213	3.847	NA	NA	NA	0.00015	0.000208	1.25e-05	NA	NA	NA	NA	NA	NA
2431_CyanoAq	CyanoAq	519.442	10.678	2.31e-05	1.16e-05	NA	4.25e-05	NA	NA	0.0229044	0.00134817	0.00229575	0.000496	0.00285073	0.000346
2432_CyanoAq	CyanoAq	519.442	11.348	0.000251	0.000168	0.000323	2.33e-05	NA	NA	0.0677326	0.00119081	0.00774887	4.99e-05	0.000997	NA
2433_CyanoAq	CyanoAq	519.757	4.165	NA	NA	NA	NA	NA	NA	NA	NA	NA	7.65e-05	NA	NA
2434_CyanoAq	CyanoAq	520.281	4.233	NA	NA	NA	NA	NA	NA	NA	NA	NA	0.00130475	0.000431	0.000218
2438_CyanoAq	CyanoAq	521.182	1.867	NA	NA	NA	7.02e-05	0.000151	8.25e-06	NA	NA	NA	NA	NA	NA
2439_CyanoAq	CyanoAq	521.183	1.383	NA	NA	NA	8.63e-05	3.26e-05	3.03e-06	NA	NA	NA	NA	NA	NA
2440_CyanoAq	CyanoAq	521.265	4.954	NA	NA	NA	NA	NA	NA	NA	NA	NA	0.000707	0.000558	0.000181
2441_CyanoAq	CyanoAq	521.289	4.2	NA	NA	NA	NA	NA	NA	NA	NA	NA	0.000758	0.000676	0.000265
2442_CyanoAq	CyanoAq	521.457	11.522	0.000433	0.000284	0.000463	0.00135758	0.00073	7.15e-06	0.106264	0.00216267	0.0151081	0.00424657	0.0229446	0.00196513
2443_CyanoAq	CyanoAq	521.799	3.823	NA	NA	NA	NA	NA	NA	NA	NA	NA	0.000671	0.000296	8.5e-05
2445_CyanoAq	CyanoAq	523.226	5.12	2.72e-06	3.23e-06	1.17e-05	NA	NA	NA	NA	NA	NA	NA	NA	NA
2446_CyanoAq	CyanoAq	523.473	11.744	0.00122389	0.000905	0.00128419	0.00143307	0.000655	6.81e-06	1.57881	0.0423309	0.203536	0.0104824	0.0645046	0.00467153
2450_CyanoAq	CyanoAq	524.747	4.962	9.21e-06	7.98e-06	4.86e-05	NA	NA	NA	NA	NA	NA	NA	NA	NA
2452_CyanoAq	CyanoAq	525.183	1.637	2.46e-05	4.61e-05	4.67e-05	3.26e-05	NA	NA	NA	NA	NA	NA	NA	NA
2453_CyanoAq	CyanoAq	525.183	1.284	2.04e-05	3.33e-05	4.39e-05	2.36e-05	NA	NA	NA	NA	NA	NA	NA	NA
2454_CyanoAq	CyanoAq	525.274	11.683	1.79e-05	7.83e-06	2.09e-05	3.34e-05	1.31e-05	NA	0.00664604	NA	0.000975	8.11e-05	0.000729	2.89e-05
2455_CyanoAq	CyanoAq	525.274	11.537	4.32e-05	1.43e-05	3.12e-05	NA	1.31e-05	NA	0.0128083	NA	0.00137438	8.11e-05	NA	NA
2456_CyanoAq	CyanoAq	525.274	10.872	NA	NA	NA	NA	NA	NA	0.0111998	0.00045	0.000685	8.79e-05	0.000948	9.34e-05
2457_CyanoAq	CyanoAq	526.259	7.927	2.03e-05	1.8e-05	1.54e-05	3.42e-05	5.74e-05	1.24e-05	NA	NA	NA	NA	NA	NA
2458_CyanoAq	CyanoAq	526.294	4.814	NA	NA	NA	NA	NA	NA	NA	NA	NA	0.000788	0.000671	0.000143
2463_CyanoAq	CyanoAq	528.579	4.774	NA	NA	NA	5e-05	8.11e-05	1.3e-05	NA	NA	NA	NA	NA	NA
2464_CyanoAq	CyanoAq	528.604	5.778	1.42e-05	9.86e-06	2.61e-05	NA	NA	NA	NA	NA	NA	NA	NA	NA
2465_CyanoAq	CyanoAq	528.914	4.772	NA	NA	NA	3.57e-05	6.05e-05	9.52e-06	NA	NA	NA	NA	NA	NA
2466_CyanoAq	CyanoAq	528.939	5.779	9.94e-06	9.19e-06	2.51e-05	NA	NA	NA	NA	NA	NA	NA	NA	NA
2468_CyanoAq	CyanoAq	529.26	4.873	NA	NA	NA	NA	NA	NA	NA	NA	NA	0.000659	0.000192	0.000191
2469_CyanoAq	CyanoAq	529.268	11.741	6.57e-05	8.18e-05	0.000107	0.00013	5.01e-05	NA	0.13058	0.00301224	0.0161508	0.000874	0.00564157	0.000385
2470_CyanoAq	CyanoAq	529.268	10.678	NA	NA	NA	NA	NA	NA	0.0305934	0.0020917	0.00282922	0.000697	0.00391905	0.000464
2471_CyanoAq	CyanoAq	529.269	11.522	9.91e-05	5.98e-05	0.000103	0.000267	0.000125	NA	0.0222131	NA	0.00260922	0.000757	0.00439352	0.000361
2472_CyanoAq	CyanoAq	529.269	11.328	0.000171	0.000104	0.000196	NA	NA	NA	NA	NA	NA	NA	NA	NA
2473_CyanoAq	CyanoAq	529.269	8.701	1.48e-05	1.18e-05	1.75e-05	1.78e-05	NA	NA	0.00160706	NA	NA	NA	NA	NA
2474_CyanoAq	CyanoAq	529.283	5.787	NA	3.59e-06	1.17e-05	6.63e-05	5.41e-05	1.21e-05	NA	NA	NA	7.48e-05	NA	NA
2475_CyanoAq	CyanoAq	529.299	4.569	3.55e-05	3.19e-05	0.000144	NA	NA	NA	NA	NA	NA	NA	NA	NA
2476_CyanoAq	CyanoAq	529.335	5.586	1.74e-05	6.81e-06	2e-05	NA	NA	NA	NA	NA	NA	NA	NA	NA
2477_CyanoAq	CyanoAq	529.797	5.43	NA	3.55e-06	4.89e-06	NA	NA	NA	NA	NA	NA	0.00187774	0.000808	0.000544
2478_CyanoAq	CyanoAq	529.81	5.938	NA	NA	NA	NA	NA	NA	NA	NA	NA	0.00190211	0.00188166	0.000275
2480_CyanoAq	CyanoAq	530.757	5.511	NA	NA	NA	NA	NA	NA	NA	0.000307	NA	0.000381	0.000275	0.000176
2482_CyanoAq	CyanoAq	532.255	10.047	NA	NA	NA	2.11e-05	2.38e-05	2.28e-06	NA	NA	NA	NA	NA	NA
2485_CyanoAq	CyanoAq	532.786	6.155	NA	NA	NA	4.92e-05	0.000101	7.3e-06	NA	NA	NA	NA	NA	NA
2486_CyanoAq	CyanoAq	532.786	6.065	NA	NA	NA	5.63e-05	0.000152	1.96e-05	NA	NA	NA	NA	NA	NA
2489_CyanoAq	CyanoAq	534.14	1.075	7.18e-05	5.76e-05	6.82e-05	NA	NA	NA	NA	NA	NA	NA	NA	NA
2490_CyanoAq	CyanoAq	534.784	4.926	NA	NA	NA	NA	NA	NA	NA	NA	NA	0.000395	0.000359	0.000101
2491_CyanoAq	CyanoAq	535.258	11.38	0.000229	0.000143	0.000286	3.04e-05	1.63e-05	NA	0.00277604	0.000666	0.0058986	0.000104	NA	NA
2492_CyanoAq	CyanoAq	535.258	11.688	5.5e-05	4.25e-05	5.51e-05	1.74e-05	NA	NA	0.0208989	NA	0.00280693	0.000116	NA	NA
2493_CyanoAq	CyanoAq	535.258	10.679	NA	NA	NA	NA	NA	NA	0.0235092	0.00139507	0.00241314	0.000508	0.00296511	0.00032
2494_CyanoAq	CyanoAq	535.258	11.062	NA	NA	NA	NA	NA	NA	0.0196031	0.000598	0.00104202	0.000553	0.00480311	0.000419
2495_CyanoAq	CyanoAq	535.437	10.877	NA	NA	NA	NA	NA	NA	0.0157256	0.000563	0.00104823	0.000211	0.00251789	0.000257
2496_CyanoAq	CyanoAq	536.308	5.234	4.35e-05	1.36e-05	7.55e-05	NA	NA	NA	0.00102639	NA	0.00312188	NA	NA	NA
2498_CyanoAq	CyanoAq	537.274	11.507	0.000372	0.000246	0.000382	0.00105613	0.000584	5.68e-06	0.00145251	0.00152375	0.00921855	0.00333856	0.0166698	0.00150759
2499_CyanoAq	CyanoAq	537.274	11.656	5.5e-05	3.73e-05	4.36e-05	0.000443	0.000181	NA	0.0160106	NA	0.00247693	0.00114186	0.00627149	0.000487
2500_CyanoAq	CyanoAq	537.274	11.85	0.00013	0.000109	0.000117	0.000739	0.000302	NA	0.101463	0.000882	0.0098175	0.0030818	0.0152725	0.00100899
2501_CyanoAq	CyanoAq	537.284	4.956	NA	NA	NA	NA	NA	NA	NA	NA	NA	0.000417	0.000146	0.000106
2502_CyanoAq	CyanoAq	537.452	10.677	NA	NA	NA	NA	NA	NA	0.0202193	0.00116016	0.00195742	0.000413	0.00243801	0.000267
2503_CyanoAq	CyanoAq	537.452	11.347	0.000257	0.000153	0.000296	1.96e-05	NA	NA	0.0580221	0.000847	0.00645621	3.57e-05	0.000414	2.33e-05
2504_CyanoAq	CyanoAq	537.489	11.902	2.85e-05	1.05e-05	2.06e-05	1.49e-05	NA	NA	0.0478557	0.000418	0.00429887	0.000177	0.0010337	NA
2505_CyanoAq	CyanoAq	538.128	1.085	NA	NA	5.78e-05	0.00179071	0.000951	2.94e-05	NA	NA	NA	NA	NA	NA
2506_CyanoAq	CyanoAq	539.289	11.738	NA	NA	NA	NA	NA	NA	0.988954	0.0327626	0.125212	0.00620853	0.0334773	0.00266518
2507_CyanoAq	CyanoAq	539.289	11.059	0.000135	0.000112	0.000117	0.000574	0.000182	2.33e-06	0.263205	0.013152	0.0181535	0.00913521	0.0669857	0.00631081
2508_CyanoAq	CyanoAq	539.289	11.847	0.00047	0.000279	0.00031	0.00220759	0.000948	8.03e-06	0.364034	0.0327626	0.0555664	0.00996864	0.0521503	0.00345691
2509_CyanoAq	CyanoAq	539.468	11.522	0.000322	0.000198	0.000319	0.00101604	0.000507	4.49e-06	0.0716313	0.00120563	0.00931425	0.00285691	0.0153821	0.00131763
2511_CyanoAq	CyanoAq	539.627	4.658	NA	NA	NA	0.00348936	0.00111548	3.07e-05	NA	NA	NA	NA	NA	NA
2512_CyanoAq	CyanoAq	539.777	4.101	NA	NA	NA	NA	NA	NA	NA	NA	NA	0.000697	0.000727	0.000111
2513_CyanoAq	CyanoAq	539.961	4.657	NA	NA	NA	0.00294622	0.000921	2.8e-05	NA	NA	NA	NA	NA	NA
2514_CyanoAq	CyanoAq	540.296	4.658	NA	NA	NA	0.00135959	0.000421	1.2e-05	NA	NA	NA	NA	NA	NA
2517_CyanoAq	CyanoAq	541.483	11.744	0.000927	0.000591	0.000859	0.000982	0.000421	3.28e-06	0.903035	0.0238322	0.114551	0.00631674	0.0380111	0.00270726
2519_CyanoAq	CyanoAq	541.94	3.844	NA	NA	NA	NA	NA	NA	NA	NA	NA	0.00276533	0.0011351	0.000394
2522_CyanoAq	CyanoAq	542.274	3.843	NA	NA	NA	NA	NA	NA	NA	NA	NA	0.0021197	0.000799	0.00031
2523_CyanoAq	CyanoAq	542.608	3.843	NA	NA	NA	NA	NA	NA	NA	NA	NA	0.00106125	0.000338	0.000134
2525_CyanoAq	CyanoAq	544.297	4	1.26e-05	8.9e-06	6.87e-05	2.11e-05	NA	NA	NA	NA	NA	NA	NA	NA
2526_CyanoAq	CyanoAq	544.304	5.306	NA	NA	NA	7.99e-06	1.74e-05	6.15e-06	NA	NA	NA	NA	NA	NA
2530_CyanoAq	CyanoAq	545.211	1.336	NA	NA	NA	0.000333	0.000366	3.3e-05	NA	NA	NA	NA	NA	NA
2531_CyanoAq	CyanoAq	545.291	4.967	NA	NA	NA	NA	NA	NA	NA	NA	NA	0.000724	8.3e-05	8.89e-05
2532_CyanoAq	CyanoAq	545.781	4.71	NA	NA	NA	NA	NA	NA	NA	NA	NA	0.00183516	0.000814	0.000273
2534_CyanoAq	CyanoAq	546.278	1.121	NA	NA	NA	NA	NA	NA	NA	NA	NA	0.00130697	0.000542	0.000403
2535_CyanoAq	CyanoAq	546.289	1.556	8.44e-06	6.86e-06	5.7e-05	5.11e-06	NA	NA	NA	NA	NA	NA	NA	NA
2536_CyanoAq	CyanoAq	546.295	8.691	2.55e-05	1.97e-05	2.8e-05	3.35e-05	NA	NA	0.00235853	NA	NA	NA	6.78e-05	NA
2539_CyanoAq	CyanoAq	547.473	11.859	NA	NA	NA	NA	NA	NA	0.015714	NA	0.000583	0.000208	0.00506855	0.000418
2540_CyanoAq	CyanoAq	547.473	11.67	6.94e-05	6.34e-05	7.82e-05	0.000122	5.3e-05	NA	0.0291042	NA	0.00341293	0.000379	0.00267138	0.000163
2541_CyanoAq	CyanoAq	547.473	11.061	NA	NA	NA	NA	NA	NA	0.0157157	NA	0.000965	0.000509	0.00387454	0.000351
2542_CyanoAq	CyanoAq	547.779	4.159	1.23e-05	1.1e-05	2.45e-05	NA	NA	NA	NA	NA	NA	NA	NA	NA
2545_CyanoAq	CyanoAq	549.489	11.849	0.000137	0.000117	0.000132	0.000792	0.000317	1.9e-06	0.117521	0.00114518	0.0109947	0.00345706	0.0180431	0.00117053
2546_CyanoAq	CyanoAq	550.789	4.308	3.41e-06	4.81e-06	2.58e-05	NA	NA	NA	NA	NA	NA	NA	NA	NA
2547_CyanoAq	CyanoAq	550.807	4.497	2.42e-05	1.84e-05	6.87e-05	NA	NA	NA	NA	NA	NA	NA	NA	NA
2548_CyanoAq	CyanoAq	551.251	8.701	1.05e-05	7.33e-06	1.24e-05	9.36e-06	NA	NA	NA	NA	NA	NA	NA	NA
2550_CyanoAq	CyanoAq	551.283	3.721	7.95e-05	6.62e-05	9.87e-05	NA	NA	NA	NA	NA	NA	NA	NA	NA
2552_CyanoAq	CyanoAq	552.869	4.009	1.64e-05	1.36e-05	1.68e-05	NA	NA	NA	NA	NA	NA	NA	NA	NA
2553_CyanoAq	CyanoAq	553.203	4.005	1.22e-05	1.21e-05	1.54e-05	NA	NA	1.36e-06	NA	NA	NA	NA	NA	NA
2554_CyanoAq	CyanoAq	553.269	11.346	2.71e-05	9.25e-06	3.17e-05	NA	NA	NA	0.00480102	NA	0.000336	NA	NA	NA
2555_CyanoAq	CyanoAq	553.273	2.041	NA	NA	NA	0.000217	0.000142	1.09e-05	NA	NA	NA	NA	NA	NA
2556_CyanoAq	CyanoAq	553.447	10.878	NA	NA	NA	NA	NA	NA	0.00792192	NA	0.000314	0.000146	0.00134747	0.000136
2557_CyanoAq	CyanoAq	553.779	4.627	NA	NA	NA	NA	NA	NA	NA	NA	NA	0.00196318	0.00129924	0.000671
2558_CyanoAq	CyanoAq	554.229	5.152	5e-05	3.57e-05	4.71e-05	NA	NA	NA	NA	NA	NA	NA	NA	NA
2561_CyanoAq	CyanoAq	554.319	5.58	NA	NA	NA	0.000118	0.000186	6.15e-06	NA	NA	NA	NA	NA	NA
2564_CyanoAq	CyanoAq	555.284	11.52	5.46e-05	2.43e-05	5.37e-05	0.000154	7.6e-05	NA	0.0106066	NA	0.00107341	0.000423	0.00233112	0.00018
2565_CyanoAq	CyanoAq	555.284	11.839	1.56e-05	1.19e-05	1.39e-05	4.34e-05	2.73e-05	NA	0.0133912	NA	0.000959	0.000354	0.00194724	0.000109
2566_CyanoAq	CyanoAq	555.285	8.965	NA	NA	NA	NA	NA	NA	NA	NA	NA	NA	0.000424	NA
2568_CyanoAq	CyanoAq	555.499	11.906	1.33e-05	1.07e-05	1.4e-05	5.95e-06	NA	NA	0.0306287	NA	0.00240051	5.94e-05	0.000622	NA
2569_CyanoAq	CyanoAq	555.807	5.543	NA	NA	NA	1.84e-05	3.55e-05	2.14e-05	NA	NA	NA	NA	NA	NA
2572_CyanoAq	CyanoAq	556.778	4.413	NA	NA	NA	NA	NA	NA	NA	NA	NA	0.000305	0.000267	0.000106
2574_CyanoAq	CyanoAq	557.3	11.741	0.000102	5.92e-05	0.000111	0.000122	5.53e-05	NA	0.132908	0.00301512	0.0200482	0.0008	0.00435791	0.000352
2575_CyanoAq	CyanoAq	557.3	9.362	2e-05	1.35e-05	2.32e-05	3.92e-05	NA	NA	0.0272111	0.000855	0.00165269	0.000213	0.000754	3.83e-05
2576_CyanoAq	CyanoAq	557.3	11.846	3.91e-05	2.54e-05	0.000111	0.000177	6.08e-05	NA	0.0301513	NA	0.0200463	0.000734	0.00434357	0.000249
2580_CyanoAq	CyanoAq	559.31	5.395	NA	NA	NA	NA	NA	NA	NA	NA	NA	0.000332	0.000199	6.45e-05
2581_CyanoAq	CyanoAq	559.346	4.71	NA	NA	NA	NA	NA	NA	NA	NA	NA	0.000615	0.000396	0.000129
2582_CyanoAq	CyanoAq	559.781	4.08	1.21e-05	9.56e-06	8.41e-06	NA	NA	NA	NA	NA	NA	NA	NA	NA
2583_CyanoAq	CyanoAq	560.254	4.421	1.89e-05	1.26e-05	1.4e-05	NA	NA	NA	NA	NA	NA	NA	NA	NA
2584_CyanoAq	CyanoAq	560.329	5.761	4.61e-06	3.57e-06	4.03e-06	1.16e-05	2e-05	NA	NA	NA	NA	NA	NA	NA
2585_CyanoAq	CyanoAq	560.744	5.317	1.66e-05	5.33e-06	2e-05	5.94e-06	NA	NA	0.00132553	NA	0.00176258	NA	NA	NA
2586_CyanoAq	CyanoAq	561.325	2.918	9.42e-05	5.48e-05	0.000109	NA	NA	NA	NA	NA	NA	NA	NA	NA
2587_CyanoAq	CyanoAq	561.602	4.956	NA	NA	NA	9.74e-05	9.44e-05	1.06e-05	NA	NA	NA	0.0006	0.00100778	0.000153
2588_CyanoAq	CyanoAq	561.936	4.956	NA	NA	NA	9.89e-05	8.46e-05	1.07e-05	NA	NA	NA	0.000514	0.000731	0.000103
2589_CyanoAq	CyanoAq	562.271	4.951	NA	NA	NA	2.79e-05	5.05e-05	1.55e-06	NA	NA	NA	0.000231	0.000357	4.08e-05
2590_CyanoAq	CyanoAq	562.328	4.521	NA	NA	NA	NA	NA	NA	NA	NA	NA	0.000834	0.000393	0.000114
2591_CyanoAq	CyanoAq	562.734	5.302	1.77e-05	1.25e-05	3.65e-05	NA	NA	NA	NA	NA	NA	NA	NA	NA
2592_CyanoAq	CyanoAq	563.287	3.833	5.32e-05	2.01e-05	2.8e-05	NA	NA	NA	NA	NA	NA	7.37e-05	NA	NA
2593_CyanoAq	CyanoAq	563.318	5.505	2.5e-06	NA	NA	2.22e-05	2.95e-05	4.51e-06	NA	NA	NA	NA	NA	NA
2594_CyanoAq	CyanoAq	563.468	11.25	NA	NA	NA	NA	NA	NA	0.0137382	NA	0.000493	0.000159	0.00323321	0.0002
2595_CyanoAq	CyanoAq	563.468	10.841	NA	NA	NA	NA	NA	NA	0.00431314	NA	NA	0.000124	0.00121503	8.94e-05
2596_CyanoAq	CyanoAq	563.468	11.485	1.56e-05	7.77e-06	2.09e-05	7.57e-05	3.82e-05	NA	0.00466078	NA	0.000484	0.000223	0.00129388	8.03e-05
2597_CyanoAq	CyanoAq	563.777	5.534	1.09e-05	9.78e-06	1.59e-05	NA	NA	NA	NA	NA	NA	NA	NA	NA
2601_CyanoAq	CyanoAq	564.778	4.857	NA	NA	NA	NA	NA	NA	NA	NA	NA	0.000261	8.52e-05	7.21e-05
2602_CyanoAq	CyanoAq	565.011	1.092	1.86e-05	2.1e-05	2.07e-05	NA	NA	NA	NA	NA	NA	NA	NA	NA
2603_CyanoAq	CyanoAq	565.315	5.016	NA	NA	NA	NA	NA	NA	NA	NA	NA	0.000253	0.00021	4.02e-05
2604_CyanoAq	CyanoAq	565.316	5.317	NA	NA	NA	NA	NA	NA	NA	NA	NA	0.0030243	0.00119556	0.000777
2605_CyanoAq	CyanoAq	565.326	2.407	NA	NA	NA	NA	NA	NA	0.00802572	0.000516	0.00834089	0.000289	0.000773	0.000222
2606_CyanoAq	CyanoAq	565.326	3.078	NA	NA	NA	NA	NA	NA	0.00686996	0.00156377	0.00686043	0.000145	0.000714	0.000179
2607_CyanoAq	CyanoAq	565.484	11.668	6.38e-05	5.76e-05	7.58e-05	0.000157	6.48e-05	NA	0.0275816	NA	0.00331414	0.00051	0.00285994	0.00019
2608_CyanoAq	CyanoAq	565.484	11.062	NA	NA	NA	NA	NA	NA	0.0143794	0.000436	0.000681	0.000454	0.0037589	0.000327
2609_CyanoAq	CyanoAq	566.17	1.215	NA	8.32e-06	5.48e-06	0.00136086	0.000215	3.14e-06	NA	NA	NA	NA	NA	NA
2610_CyanoAq	CyanoAq	566.285	5.092	4.24e-05	3.83e-05	0.000212	6.68e-05	NA	NA	NA	NA	NA	NA	NA	NA
2611_CyanoAq	CyanoAq	566.62	5.125	3.62e-05	3.28e-05	0.000177	6.27e-05	NA	NA	NA	NA	NA	NA	NA	NA
2612_CyanoAq	CyanoAq	566.954	5.123	1.66e-05	1.41e-05	9.16e-05	1.88e-05	NA	NA	NA	NA	NA	NA	NA	NA
2613_CyanoAq	CyanoAq	567.271	4.52	1.12e-05	8.21e-06	2.02e-05	NA	NA	NA	NA	NA	NA	NA	NA	NA
2614_CyanoAq	CyanoAq	567.499	11.85	0.000115	8.86e-05	0.000106	0.0006	0.000246	9e-07	0.0866121	0.000772	0.00793589	0.00260754	0.0132237	0.000831
2615_CyanoAq	CyanoAq	567.97	5.309	NA	NA	NA	NA	NA	NA	NA	NA	NA	0.000491	0.000248	5.72e-05
2617_CyanoAq	CyanoAq	568.304	5.906	NA	NA	NA	7.83e-05	0.000186	1.71e-05	NA	NA	NA	0.000168	9.94e-05	NA
2619_CyanoAq	CyanoAq	569.276	4.986	0.000199	0.000185	0.000329	NA	NA	NA	NA	NA	NA	NA	NA	NA
2620_CyanoAq	CyanoAq	569.294	5.187	NA	NA	NA	0.000144	0.000104	9.21e-06	NA	NA	NA	NA	NA	NA
2621_CyanoAq	CyanoAq	570.295	8.632	1.2e-05	8.34e-06	1.45e-05	NA	NA	NA	NA	NA	NA	NA	NA	NA
2622_CyanoAq	CyanoAq	570.296	7.563	NA	NA	NA	NA	NA	NA	NA	NA	NA	0.000159	0.000318	9.75e-05
2624_CyanoAq	CyanoAq	571.262	5.181	8.2e-05	9.08e-05	0.000224	8.8e-06	NA	NA	NA	NA	NA	NA	NA	NA
2625_CyanoAq	CyanoAq	571.813	4.082	NA	NA	NA	NA	NA	NA	NA	NA	NA	0.000726	0.000527	0.000196
2629_CyanoAq	CyanoAq	574.309	2.997	NA	NA	NA	NA	NA	NA	NA	NA	NA	0.000648	NA	0.000149
2630_CyanoAq	CyanoAq	574.327	9.362	NA	NA	NA	NA	NA	NA	0.0412688	0.0014066	0.00268715	0.000309	0.00114584	5.75e-05
2631_CyanoAq	CyanoAq	575.281	5.542	1.38e-05	1.16e-05	2.63e-05	NA	NA	NA	NA	NA	NA	NA	NA	NA
2632_CyanoAq	CyanoAq	575.797	4.728	NA	NA	NA	NA	NA	NA	NA	NA	NA	0.000379	0.000203	0.000107
2633_CyanoAq	CyanoAq	577.299	5.146	6.1e-05	5.27e-05	6.83e-05	9.07e-06	NA	NA	NA	NA	NA	NA	NA	NA
2634_CyanoAq	CyanoAq	577.302	4.754	5.29e-06	NA	5.12e-06	0.00017	7.35e-05	1.6e-06	NA	NA	NA	NA	NA	NA
2636_CyanoAq	CyanoAq	578.244	4.717	6.48e-06	6e-06	1.72e-05	NA	NA	NA	NA	NA	NA	NA	NA	NA
2639_CyanoAq	CyanoAq	579.282	9.362	NA	NA	NA	NA	NA	NA	0.016385	0.000427	0.00129796	0.00012	0.000544	NA
2641_CyanoAq	CyanoAq	580.494	11.522	8.57e-06	3.48e-06	6.04e-06	3.07e-05	1.2e-05	NA	0.00215308	NA	NA	0.000113	0.000466	1.96e-05
2642_CyanoAq	CyanoAq	580.776	4.34	NA	NA	NA	3.9e-05	2.36e-05	1.06e-05	NA	NA	NA	NA	NA	NA
2645_CyanoAq	CyanoAq	581.478	11.25	NA	NA	NA	NA	NA	NA	0.00660816	NA	NA	7.87e-05	0.00186628	9.61e-05
2646_CyanoAq	CyanoAq	582.289	11.056	3.8e-06	1.04e-06	6.32e-06	NA	NA	NA	0.0163396	0.000192	0.000541	9.14e-05	0.00286465	0.000127
2650_CyanoAq	CyanoAq	583.789	4.732	1.49e-05	4.7e-06	2.62e-05	NA	NA	NA	NA	NA	NA	NA	NA	NA
2651_CyanoAq	CyanoAq	584.206	1.934	1.52e-05	2.16e-05	1.3e-05	4.73e-05	5.43e-05	9.07e-07	NA	NA	NA	NA	NA	NA
2653_CyanoAq	CyanoAq	584.94	3.677	1.91e-05	1.43e-05	2.21e-05	NA	NA	NA	NA	NA	NA	NA	NA	NA
2654_CyanoAq	CyanoAq	585.281	5.045	NA	NA	6.23e-06	4.77e-05	5.66e-05	6.4e-06	NA	NA	NA	NA	NA	NA
2655_CyanoAq	CyanoAq	586.29	7.693	NA	NA	NA	NA	NA	NA	NA	NA	NA	5.87e-05	0.000219	3.31e-05
2656_CyanoAq	CyanoAq	586.321	6.173	NA	NA	NA	NA	NA	NA	NA	NA	NA	0.000354	0.000415	0.000106
2657_CyanoAq	CyanoAq	587.828	4.593	NA	NA	NA	0.000131	0.000108	4.63e-06	NA	NA	NA	NA	NA	NA
2658_CyanoAq	CyanoAq	588.294	3.97	1.24e-05	1.2e-05	2.65e-05	NA	NA	NA	NA	NA	NA	5.79e-05	3.5e-05	NA
2659_CyanoAq	CyanoAq	588.3	1.984	2.1e-05	7.59e-06	3.09e-05	NA	NA	NA	NA	NA	NA	NA	NA	NA
2660_CyanoAq	CyanoAq	588.774	4.162	NA	NA	NA	NA	NA	NA	NA	NA	NA	0.000519	0.000416	0.000227
2661_CyanoAq	CyanoAq	589.297	4.901	1.23e-05	8.51e-06	8.92e-06	NA	NA	NA	NA	NA	NA	NA	NA	NA
2662_CyanoAq	CyanoAq	589.32	3.923	7.27e-06	1.29e-05	2.93e-05	NA	NA	NA	NA	NA	NA	NA	NA	NA
2664_CyanoAq	CyanoAq	590.797	5.331	6.68e-06	9.06e-06	1.43e-05	NA	NA	NA	NA	NA	NA	NA	NA	NA
2665_CyanoAq	CyanoAq	591.315	4.666	NA	NA	NA	5.52e-05	6.56e-05	2.51e-06	NA	NA	NA	NA	NA	NA
2666_CyanoAq	CyanoAq	591.767	4.767	2.35e-06	NA	1.07e-06	0.000112	2.27e-05	4.03e-06	NA	NA	NA	NA	NA	NA
2668_CyanoAq	CyanoAq	593.735	5.496	1.72e-05	2.44e-05	1.08e-05	NA	NA	NA	NA	NA	NA	NA	NA	NA
2669_CyanoAq	CyanoAq	594.3	4.318	NA	NA	NA	NA	NA	NA	NA	NA	NA	0.00481886	0.00381868	0.00142423
2671_CyanoAq	CyanoAq	595.22	11.153	NA	NA	NA	NA	NA	NA	0.000625	NA	NA	0.00119164	0.000388	0.00011
2674_CyanoAq	CyanoAq	596.808	4.236	NA	1.3e-06	NA	7.15e-05	3.24e-05	2.03e-06	NA	NA	NA	NA	NA	NA
2677_CyanoAq	CyanoAq	597.307	6.012	NA	NA	NA	3.01e-05	6.25e-05	4.27e-06	NA	NA	NA	NA	NA	NA
2678_CyanoAq	CyanoAq	597.313	4.046	8.61e-06	6.94e-06	2.16e-05	NA	1.29e-05	NA	NA	NA	NA	NA	NA	NA
2679_CyanoAq	CyanoAq	598.315	6.521	NA	NA	NA	NA	NA	NA	NA	NA	NA	0.000445	0.000563	7.69e-05
2681_CyanoAq	CyanoAq	598.837	5.38	NA	NA	NA	2.17e-05	3.68e-05	2.94e-06	NA	NA	NA	NA	NA	NA
2684_CyanoAq	CyanoAq	600.224	6.947	2.37e-05	1.71e-05	3.84e-06	NA	NA	NA	NA	NA	NA	NA	NA	NA
2687_CyanoAq	CyanoAq	602.352	4.58	1.27e-05	9.55e-06	4.46e-05	NA	NA	NA	NA	NA	NA	NA	NA	NA
2688_CyanoAq	CyanoAq	603.289	5.098	5.68e-05	4.22e-05	7.23e-05	NA	NA	NA	NA	NA	NA	NA	NA	NA
2691_CyanoAq	CyanoAq	604.284	3.465	NA	NA	NA	NA	NA	NA	NA	NA	NA	0.000817	0.00023	0.000212
2692_CyanoAq	CyanoAq	604.295	1.481	NA	NA	NA	2.77e-06	NA	NA	NA	NA	NA	0.000307	0.000161	4.17e-05
2693_CyanoAq	CyanoAq	605.291	4.321	NA	NA	NA	NA	NA	NA	NA	NA	NA	0.001	0.000679	0.000361
2694_CyanoAq	CyanoAq	605.813	4.581	5.91e-05	1.54e-05	6.92e-05	NA	NA	NA	NA	NA	NA	NA	NA	NA
2696_CyanoAq	CyanoAq	607.256	11.896	2.69e-05	2.11e-05	4.55e-05	4.96e-05	1.32e-05	8.41e-07	NA	NA	NA	NA	NA	NA
2697_CyanoAq	CyanoAq	608.239	5.849	1.8e-05	9.98e-06	6.62e-06	NA	NA	NA	NA	NA	NA	NA	NA	NA
2698_CyanoAq	CyanoAq	608.821	6.268	NA	NA	NA	NA	NA	NA	NA	NA	0.000158	0.000338	0.000323	7.33e-05
2699_CyanoAq	CyanoAq	609.229	6.05	5.47e-05	4.65e-05	5.09e-05	NA	NA	NA	NA	NA	NA	NA	NA	NA
2700_CyanoAq	CyanoAq	609.229	5.611	8.27e-05	6.77e-05	6.9e-05	NA	NA	NA	NA	NA	NA	NA	NA	NA
2701_CyanoAq	CyanoAq	609.271	11.724	2.83e-05	4.91e-06	3.07e-06	NA	NA	NA	NA	NA	NA	0.000202	NA	NA
2702_CyanoAq	CyanoAq	609.755	4.753	NA	NA	NA	0.000107	8.96e-05	2.42e-06	NA	NA	NA	NA	NA	NA
2703_CyanoAq	CyanoAq	610.006	4.755	NA	NA	NA	0.000131	0.000129	3.96e-06	NA	NA	NA	NA	NA	NA
2705_CyanoAq	CyanoAq	610.309	5.654	1.52e-05	1.14e-05	2.67e-05	NA	NA	NA	NA	NA	NA	NA	NA	NA
2706_CyanoAq	CyanoAq	610.325	5.979	0.00026	7.64e-05	0.000273	NA	NA	NA	NA	NA	NA	NA	NA	NA
2707_CyanoAq	CyanoAq	610.397	1.117	1.39e-05	9.54e-06	1.62e-05	0.000179	0.000109	4.88e-06	NA	NA	NA	NA	NA	NA
2710_CyanoAq	CyanoAq	613.275	5.775	1.48e-05	6.03e-06	9.28e-06	NA	NA	NA	NA	NA	NA	NA	NA	NA
2711_CyanoAq	CyanoAq	613.314	5.132	NA	NA	NA	NA	NA	NA	NA	NA	NA	0.000818	0.000367	0.000122
2712_CyanoAq	CyanoAq	613.8	4.646	7.25e-06	5.14e-06	1.57e-05	NA	NA	NA	NA	NA	NA	NA	NA	NA
2716_CyanoAq	CyanoAq	614.819	4.482	NA	NA	NA	NA	NA	NA	NA	NA	NA	0.000586	0.000314	0.000133
2717_CyanoAq	CyanoAq	616.823	5.759	8.39e-06	4.38e-06	2.04e-05	NA	NA	NA	NA	NA	NA	NA	NA	NA
2719_CyanoAq	CyanoAq	618.329	4.929	1.28e-05	9.49e-06	2.56e-05	NA	NA	NA	NA	NA	NA	NA	NA	NA
2720_CyanoAq	CyanoAq	618.379	10.248	8.17e-05	1.56e-05	4.02e-05	NA	NA	NA	NA	NA	NA	NA	NA	NA
2721_CyanoAq	CyanoAq	619.31	4.972	NA	NA	NA	NA	NA	NA	NA	NA	NA	0.00123025	0.000713	0.00024
2722_CyanoAq	CyanoAq	619.312	5.431	9.45e-06	7.44e-06	1.81e-05	NA	NA	NA	NA	NA	NA	NA	NA	NA
2723_CyanoAq	CyanoAq	619.313	4.666	NA	NA	NA	NA	NA	NA	NA	NA	NA	0.00139896	0.000624	0.000349
2724_CyanoAq	CyanoAq	619.787	5.006	3.03e-06	NA	3.06e-06	0.000227	8.82e-05	1.06e-05	NA	NA	NA	NA	NA	NA
2725_CyanoAq	CyanoAq	620.242	1.472	1.43e-05	1.27e-05	1.18e-05	NA	NA	NA	NA	NA	NA	NA	NA	NA
2726_CyanoAq	CyanoAq	620.941	6.115	NA	NA	NA	NA	NA	NA	NA	NA	NA	0.000473	0.000373	7.56e-05
2727_CyanoAq	CyanoAq	621.275	6.121	NA	NA	NA	NA	NA	NA	NA	NA	NA	0.000425	0.000301	8.43e-05
2728_CyanoAq	CyanoAq	621.328	4.506	8.34e-06	5.32e-06	2.58e-05	NA	NA	NA	NA	NA	NA	NA	NA	NA
2729_CyanoAq	CyanoAq	623.251	11.755	0.000187	8.36e-05	4.8e-05	0.000126	0.000113	7.14e-06	NA	NA	NA	0.000584	6.18e-05	NA
2730_CyanoAq	CyanoAq	623.819	5.775	NA	NA	NA	NA	NA	NA	NA	NA	NA	0.000529	0.00028	0.000129
2731_CyanoAq	CyanoAq	624.318	6.327	NA	NA	NA	NA	NA	NA	NA	NA	NA	0.00112138	0.0013869	0.000117
2736_CyanoAq	CyanoAq	628.408	1.215	1.32e-05	1.25e-05	1.28e-05	0.000186	0.000106	7.59e-06	NA	NA	NA	NA	NA	NA
2740_CyanoAq	CyanoAq	630.383	5.243	4.67e-06	3.74e-06	2.22e-05	NA	NA	NA	NA	NA	NA	NA	NA	NA
2741_CyanoAq	CyanoAq	630.809	5.454	NA	NA	NA	4.96e-06	1.61e-05	1.32e-05	NA	NA	NA	NA	NA	NA
2742_CyanoAq	CyanoAq	631.367	5.226	NA	NA	NA	NA	NA	NA	NA	NA	NA	0.000765	0.000476	0.00016
2744_CyanoAq	CyanoAq	632.813	4.215	NA	NA	NA	NA	NA	NA	NA	NA	NA	0.000944	0.000577	0.000234
2746_CyanoAq	CyanoAq	633.803	5.224	NA	NA	NA	NA	NA	NA	NA	NA	NA	0.000934	0.000514	0.000277
2747_CyanoAq	CyanoAq	634.324	4.052	8.29e-05	3.11e-05	4.66e-05	NA	NA	NA	NA	NA	NA	NA	NA	NA
2748_CyanoAq	CyanoAq	635.305	5.62	NA	NA	4.09e-06	NA	NA	NA	NA	NA	NA	0.000364	0.000119	0.000105
2749_CyanoAq	CyanoAq	639.602	4.622	3.8e-05	1.58e-05	5.1e-05	NA	NA	NA	NA	NA	NA	NA	NA	NA
2750_CyanoAq	CyanoAq	639.937	4.622	3.71e-05	1.45e-05	4.83e-05	NA	NA	NA	NA	NA	NA	NA	NA	NA
2751_CyanoAq	CyanoAq	640.271	4.621	1.66e-05	6.57e-06	2.54e-05	NA	NA	NA	NA	NA	NA	NA	NA	NA
2752_CyanoAq	CyanoAq	641.297	5.448	4.62e-06	2.8e-06	1.27e-05	NA	NA	NA	NA	NA	NA	NA	NA	NA
2753_CyanoAq	CyanoAq	642.827	4.934	NA	NA	NA	NA	NA	NA	NA	NA	NA	0.000562	0.000232	7.05e-05
2755_CyanoAq	CyanoAq	646.163	1.498	3.51e-05	5.18e-05	3.84e-05	2.03e-05	1.9e-05	6.1e-06	NA	NA	NA	NA	NA	NA
2756_CyanoAq	CyanoAq	646.318	5.122	NA	NA	NA	NA	NA	NA	NA	NA	NA	0.0073632	0.00351446	0.00208714
2757_CyanoAq	CyanoAq	646.962	5.211	5.08e-05	3.7e-05	7.38e-05	NA	NA	NA	NA	NA	NA	NA	NA	NA
2758_CyanoAq	CyanoAq	647.296	5.21	3.97e-05	4.07e-05	6.79e-05	NA	NA	NA	NA	NA	NA	NA	NA	NA
2759_CyanoAq	CyanoAq	647.63	5.211	2.47e-05	2.23e-05	3.78e-05	NA	NA	NA	NA	NA	NA	NA	NA	NA
2760_CyanoAq	CyanoAq	647.849	6.745	NA	NA	NA	NA	NA	NA	NA	NA	NA	0.000462	0.000982	7.47e-05
2762_CyanoAq	CyanoAq	648.371	5.362	NA	NA	NA	NA	NA	NA	NA	NA	NA	0.000296	0.000248	5.53e-05
2763_CyanoAq	CyanoAq	649.305	1.887	NA	NA	NA	7.55e-05	7.73e-05	5.7e-06	NA	NA	NA	NA	5.65e-05	NA
2765_CyanoAq	CyanoAq	650.319	1.661	1.7e-05	1.16e-05	1.84e-05	9.69e-06	NA	9.07e-07	NA	NA	NA	NA	NA	NA
2766_CyanoAq	CyanoAq	651.34	4.389	3.93e-06	4.9e-06	1.52e-05	NA	NA	NA	NA	NA	NA	NA	NA	NA
2769_CyanoAq	CyanoAq	652.331	4.757	NA	NA	NA	NA	NA	NA	NA	NA	NA	0.000399	0.000205	0.000152
2771_CyanoAq	CyanoAq	653.813	5.25	1.07e-05	1e-05	6.66e-06	NA	NA	2.16e-06	NA	NA	NA	NA	NA	NA
2772_CyanoAq	CyanoAq	654.226	1.907	NA	NA	NA	0.000837	0.000190194	3.29e-05	NA	NA	NA	NA	NA	NA
2773_CyanoAq	CyanoAq	654.227	1.457	NA	NA	NA	0.000434	8.54e-05	2.18e-05	NA	NA	NA	NA	NA	NA
2774_CyanoAq	CyanoAq	655.277	9.551	3.4e-06	5.03e-06	1.05e-05	3.32e-05	1.49e-05	1.14e-06	NA	NA	NA	NA	NA	NA
2776_CyanoAq	CyanoAq	657.309	5.123	NA	NA	NA	NA	NA	NA	NA	NA	NA	0.00125011	0.00066	0.000331
2778_CyanoAq	CyanoAq	658.827	4.206	NA	NA	NA	NA	NA	NA	NA	NA	NA	0.000456	0.000315	0.000109
2779_CyanoAq	CyanoAq	658.833	6.766	NA	NA	NA	NA	NA	NA	NA	NA	NA	0.000472	0.000559	9.73e-05
2780_CyanoAq	CyanoAq	659.272	3.554	5.46e-06	4.47e-06	2.55e-06	0.000245	0.000208	2.02e-05	NA	NA	NA	NA	NA	NA
2781_CyanoAq	CyanoAq	659.293	5.839	4.25e-06	5.31e-06	1.22e-05	NA	NA	NA	NA	NA	NA	NA	NA	NA
2784_CyanoAq	CyanoAq	659.775	4.012	1.9e-05	1.61e-05	2.21e-05	1.15e-05	NA	1.51e-06	NA	NA	NA	NA	NA	NA
2785_CyanoAq	CyanoAq	659.806	5.834	NA	NA	NA	NA	NA	NA	NA	NA	NA	0.000392	0.00025	6.25e-05
2788_CyanoAq	CyanoAq	661.324	4.389	NA	NA	NA	NA	NA	NA	NA	NA	NA	0.000552	0.000391	0.000186
2789_CyanoAq	CyanoAq	663.844	5.471	NA	NA	NA	8.09e-06	2.16e-05	1.61e-05	NA	NA	NA	NA	NA	NA
2790_CyanoAq	CyanoAq	664.173	1.151	1.81e-05	2.23e-05	2.63e-05	4.2e-06	5.45e-06	NA	NA	NA	NA	NA	NA	NA
2792_CyanoAq	CyanoAq	665.351	4.635	NA	NA	NA	NA	NA	NA	NA	NA	NA	0.00132097	0.000719	0.000142
2793_CyanoAq	CyanoAq	665.381	6.721	NA	NA	NA	NA	NA	NA	NA	NA	NA	0.000342	0.000447	4.04e-05
2794_CyanoAq	CyanoAq	665.99	5.623	NA	NA	NA	3.88e-05	5.66e-05	2.94e-06	NA	NA	NA	NA	NA	NA
2795_CyanoAq	CyanoAq	666.325	5.624	NA	NA	NA	4.43e-05	5.09e-05	4.24e-06	NA	NA	NA	NA	NA	NA
2797_CyanoAq	CyanoAq	667.287	5.693	NA	NA	3.63e-06	0.00185185	0.000324	8.34e-06	NA	NA	NA	NA	NA	NA
2798_CyanoAq	CyanoAq	668.3	5.121	NA	NA	NA	NA	NA	NA	NA	NA	NA	0.000264	0.000125	6.18e-05
2799_CyanoAq	CyanoAq	669.843	4.794	1.43e-05	2.41e-06	1.62e-05	NA	NA	NA	NA	NA	NA	NA	NA	NA
2802_CyanoAq	CyanoAq	672.777	4.656	5.02e-05	3.89e-05	4.96e-05	7.71e-05	5.34e-05	7.83e-06	NA	NA	NA	NA	NA	NA
2803_CyanoAq	CyanoAq	673.288	7.103	8.6e-06	8.61e-06	7.97e-06	2.39e-05	1.07e-05	NA	NA	NA	NA	NA	NA	NA
2804_CyanoAq	CyanoAq	673.334	3.485	9.13e-06	1.33e-05	3.77e-05	NA	NA	NA	NA	NA	NA	NA	NA	NA
2805_CyanoAq	CyanoAq	673.342	5.344	2.02e-05	1.23e-05	1.31e-05	NA	NA	NA	NA	NA	NA	NA	NA	NA
2807_CyanoAq	CyanoAq	675.304	6.82	1.64e-05	1.93e-05	2.04e-05	NA	NA	NA	NA	NA	NA	NA	NA	NA
2808_CyanoAq	CyanoAq	676.82	5.058	9.3e-06	1.04e-05	1.65e-05	NA	NA	NA	NA	NA	NA	NA	NA	NA
2809_CyanoAq	CyanoAq	677.305	4.495	1.13e-05	3.48e-06	1.33e-05	NA	NA	NA	NA	NA	NA	NA	NA	NA
2810_CyanoAq	CyanoAq	677.332	5.435	NA	NA	NA	NA	NA	NA	NA	NA	NA	0.000516	0.000419	6.71e-05
2811_CyanoAq	CyanoAq	677.355	5.956	NA	NA	NA	NA	NA	NA	NA	NA	NA	0.000346	0.000452	7.83e-05
2816_CyanoAq	CyanoAq	684.295	6.001	3.55e-06	2.82e-06	1.35e-05	NA	NA	NA	NA	NA	NA	NA	NA	NA
2822_CyanoAq	CyanoAq	690.347	5.205	NA	NA	NA	NA	NA	NA	NA	NA	NA	0.000715	0.000568	0.000167
2825_CyanoAq	CyanoAq	692.292	4.688	2.74e-05	1.37e-05	3.45e-05	NA	NA	NA	NA	NA	NA	NA	NA	NA
2826_CyanoAq	CyanoAq	692.626	4.687	3.11e-05	1.21e-05	3.67e-05	NA	NA	NA	NA	NA	NA	NA	NA	NA
2827_CyanoAq	CyanoAq	692.961	4.689	1.8e-05	4.66e-06	2.3e-05	NA	NA	NA	NA	NA	NA	NA	NA	NA
2829_CyanoAq	CyanoAq	697.815	5.863	1.11e-05	7.04e-06	1.58e-05	NA	NA	NA	NA	NA	NA	NA	NA	NA
2831_CyanoAq	CyanoAq	700.258	4.005	1.95e-05	1.62e-05	2.23e-05	0.000124	3.23e-05	3.15e-06	NA	NA	NA	NA	NA	NA
2832_CyanoAq	CyanoAq	700.395	9.744	NA	NA	NA	NA	NA	NA	0.0110713	0.000497	0.000883	NA	0.000198	NA
2833_CyanoAq	CyanoAq	700.812	1.782	NA	NA	NA	8.99e-05	9.75e-05	4.84e-06	NA	NA	NA	NA	NA	NA
2834_CyanoAq	CyanoAq	701.348	1.091	NA	NA	NA	NA	NA	NA	NA	NA	NA	0.000632	0.00022	0.000218
2835_CyanoAq	CyanoAq	702.405	5.283	NA	NA	NA	NA	NA	NA	NA	NA	NA	0.00161849	0.00115566	0.000364
2840_CyanoAq	CyanoAq	706.34	4.204	2.27e-05	1.72e-05	7.18e-05	NA	NA	NA	NA	NA	NA	NA	NA	NA
2841_CyanoAq	CyanoAq	706.839	5.72	1.54e-05	1.33e-05	2.74e-05	3.68e-06	NA	NA	0.000989	NA	0.00625247	NA	NA	NA
2842_CyanoAq	CyanoAq	707.336	5.441	1.89e-05	2.11e-05	4.86e-05	3.63e-06	NA	NA	NA	NA	NA	NA	NA	NA
2843_CyanoAq	CyanoAq	707.67	5.441	2.8e-05	1.95e-05	5.02e-05	NA	NA	NA	NA	NA	NA	NA	NA	NA
2844_CyanoAq	CyanoAq	708.004	5.441	9.22e-06	1.47e-05	2.57e-05	NA	NA	NA	NA	NA	NA	NA	NA	NA
2845_CyanoAq	CyanoAq	708.321	4.427	8.17e-05	5.17e-05	7.17e-05	NA	NA	NA	NA	NA	NA	NA	NA	NA
2846_CyanoAq	CyanoAq	708.676	5.584	NA	NA	3.03e-06	4.7e-05	4.53e-05	2.74e-06	NA	NA	NA	NA	NA	NA
2848_CyanoAq	CyanoAq	712.395	9.862	NA	NA	NA	NA	NA	NA	0.00423526	0.000323	0.00033	NA	0.000143	2.63e-05
2849_CyanoAq	CyanoAq	716.264	1.985	3.37e-05	3.49e-05	2.73e-05	2.19e-05	NA	NA	NA	NA	NA	NA	NA	NA
2851_CyanoAq	CyanoAq	716.265	2.415	0.00017	0.000139	0.00015	NA	1.52e-05	NA	NA	NA	NA	NA	NA	NA
2852_CyanoAq	CyanoAq	716.266	1.488	1.44e-05	1.36e-05	1.45e-05	3.51e-06	NA	NA	NA	NA	NA	NA	NA	NA
2853_CyanoAq	CyanoAq	717.471	11.558	NA	NA	NA	NA	NA	NA	0.0938708	0.00231531	0.00525452	0.000427	0.00360876	0.000271
2854_CyanoAq	CyanoAq	718.28	2.386	0.00105589	0.000891	0.000959	5.65e-06	0.000224	7.03e-06	NA	NA	NA	NA	NA	NA
2855_CyanoAq	CyanoAq	719.487	11.86	NA	NA	NA	NA	NA	NA	0.00927063	NA	0.000189	0.000127	0.00275933	0.000278
2856_CyanoAq	CyanoAq	721.323	6.108	8.75e-06	5.06e-06	2.33e-05	0.000186	2.36e-05	NA	NA	NA	NA	NA	NA	NA
2857_CyanoAq	CyanoAq	721.326	1.636	NA	2.41e-06	1.66e-06	8.02e-05	0.000237	1.2e-05	NA	NA	NA	0.000129	7.58e-05	NA
2859_CyanoAq	CyanoAq	723.4	10.347	NA	NA	NA	NA	NA	NA	0.00701008	0.000456	0.000466	NA	0.000276	2.92e-05
2860_CyanoAq	CyanoAq	723.971	5.44	NA	NA	NA	1.67e-05	3.18e-05	1.76e-05	NA	NA	NA	NA	NA	NA
2861_CyanoAq	CyanoAq	724.305	5.439	NA	NA	NA	2.26e-05	4.37e-05	2.14e-05	NA	NA	NA	NA	NA	NA
2862_CyanoAq	CyanoAq	724.639	5.442	NA	NA	NA	6.42e-06	1.87e-05	1.7e-05	NA	NA	NA	NA	NA	NA
2864_CyanoAq	CyanoAq	727.299	5.668	NA	NA	NA	5.36e-05	0.000123	6.07e-06	NA	NA	NA	NA	NA	NA
2865_CyanoAq	CyanoAq	727.634	4.996	NA	NA	NA	0.00012	0.000171	7.72e-06	NA	NA	NA	NA	NA	NA
2866_CyanoAq	CyanoAq	727.998	5.606	NA	NA	NA	0.000653	0.00017	4.04e-06	NA	NA	NA	NA	NA	NA
2867_CyanoAq	CyanoAq	728.227	3.979	5.92e-06	9.15e-06	1.76e-05	NA	NA	NA	NA	NA	NA	NA	NA	NA
2868_CyanoAq	CyanoAq	728.332	5.608	NA	NA	NA	0.000747	0.000184	4.26e-06	NA	NA	NA	NA	NA	NA
2869_CyanoAq	CyanoAq	728.42	5.838	3.04e-05	2.72e-05	5.66e-05	NA	NA	NA	NA	NA	NA	NA	NA	NA
2871_CyanoAq	CyanoAq	728.463	11.057	2.74e-05	5.74e-06	2.24e-05	NA	NA	NA	0.012357	0.000625827	0.0012601	NA	5.33e-05	NA
2872_CyanoAq	CyanoAq	728.666	5.606	NA	NA	NA	0.000486	0.000109	2.99e-06	NA	NA	NA	NA	NA	NA
2873_CyanoAq	CyanoAq	730.244	3.883	1.3e-05	1.22e-05	8.53e-05	4.94e-05	5.48e-05	1.48e-06	NA	NA	NA	NA	NA	NA
2875_CyanoAq	CyanoAq	732.258	2.714	2.81e-05	3.67e-05	3.06e-05	4.08e-06	NA	NA	NA	NA	NA	NA	NA	NA
2876_CyanoAq	CyanoAq	733.466	11.804	NA	NA	NA	NA	NA	NA	0.153698	0.001351	0.00703919	0.000384	0.00723157	0.000279
2877_CyanoAq	CyanoAq	733.843	5.083	1.62e-05	9.99e-06	1.38e-05	NA	NA	NA	NA	NA	NA	NA	NA	NA
2878_CyanoAq	CyanoAq	735.32	6.412	5.26e-06	4.11e-06	8.87e-06	NA	NA	NA	NA	NA	NA	NA	NA	NA
2882_CyanoAq	CyanoAq	737.452	11.192	NA	NA	NA	NA	NA	NA	0.0103274	NA	0.000904	5.97e-05	0.000389	2.22e-05
2883_CyanoAq	CyanoAq	739.467	11.403	0.000149	5.62e-05	0.000111	6.06e-05	2.54e-05	NA	0.0925599	0.00258935	0.00837976	0.000261	0.00163831	0.000125
2886_CyanoAq	CyanoAq	740.426	10.345	NA	NA	NA	NA	NA	NA	0.00604278	0.000396	0.000401	2.36e-05	0.000286	2.14e-05
2889_CyanoAq	CyanoAq	744.415	5.784	NA	NA	NA	NA	NA	NA	NA	NA	NA	0.000199	7.31e-05	4.34e-05
2890_CyanoAq	CyanoAq	745.456	10.679	9.37e-06	2.32e-06	5.52e-06	1.29e-05	NA	NA	0.00780255	0.000419	0.0008	0.000169	0.00100534	0.000123
2891_CyanoAq	CyanoAq	745.457	11.344	6.66e-05	4.97e-05	8.12e-05	NA	NA	NA	0.0174582	0.000229	0.00187731	NA	8.06e-05	NA
2892_CyanoAq	CyanoAq	746.275	2.59	5.19e-05	4.31e-05	6.52e-05	NA	1.1e-05	NA	NA	NA	NA	NA	NA	NA
2893_CyanoAq	CyanoAq	747.019	5.648	NA	NA	NA	4.63e-05	6.23e-05	2.6e-06	NA	NA	NA	NA	NA	NA
2894_CyanoAq	CyanoAq	747.353	5.649	1.5e-05	1.06e-05	1.51e-05	5.49e-05	7.26e-05	5.25e-06	NA	NA	NA	NA	NA	NA
2895_CyanoAq	CyanoAq	747.371	5.544	1.41e-05	1.05e-05	1.41e-05	NA	6.45e-05	4.4e-06	NA	NA	NA	NA	NA	NA
2896_CyanoAq	CyanoAq	747.472	11.52	3.47e-05	9.48e-06	2.47e-05	7.08e-05	3.3e-05	NA	0.0054542	NA	0.000397	0.000239	0.0012533	0.00012
2897_CyanoAq	CyanoAq	747.688	5.65	NA	NA	NA	3.05e-05	3.87e-05	2.89e-06	NA	NA	NA	NA	NA	NA
2898_CyanoAq	CyanoAq	748.652	4.595	NA	NA	NA	6.91e-05	0.000102	3.65e-06	NA	NA	NA	NA	NA	NA
2899_CyanoAq	CyanoAq	748.987	4.593	NA	NA	NA	8.61e-05	0.000121	6.82e-06	NA	NA	NA	NA	NA	NA
2900_CyanoAq	CyanoAq	749.32	4.599	NA	NA	NA	5.29e-05	8.87e-05	3.94e-06	NA	NA	NA	NA	NA	NA
2901_CyanoAq	CyanoAq	749.488	11.744	4.45e-05	3.19e-05	3.03e-05	5.13e-05	2.14e-05	NA	0.0579199	0.00149423	0.00753008	0.000369	0.00238108	0.000164
2903_CyanoAq	CyanoAq	750.368	4.735	8.87e-06	6.82e-06	4.12e-05	NA	NA	NA	NA	NA	NA	NA	NA	NA
2904_CyanoAq	CyanoAq	750.901	5.773	NA	NA	NA	NA	NA	NA	NA	NA	NA	0.000685	0.000765	0.000234
2905_CyanoAq	CyanoAq	752.462	11	8.08e-05	5.14e-05	0.000106	NA	NA	NA	0.011637	NA	0.00119019	NA	NA	NA
2906_CyanoAq	CyanoAq	753.331	4.699	4.53e-06	7.3e-06	9.21e-06	NA	NA	7.04e-06	NA	NA	NA	NA	NA	NA
2907_CyanoAq	CyanoAq	754.351	5.306	NA	NA	NA	NA	NA	NA	NA	NA	NA	0.000418	0.000292	7e-05
2908_CyanoAq	CyanoAq	754.478	11.192	0.000177	5.43e-05	0.000169	0.000104	4.69e-05	NA	0.0414194	0.000917	0.00396229	0.000287	0.00152442	0.00016
2909_CyanoAq	CyanoAq	756.494	11.404	0.00125973	0.000334	0.000661	0.000419	0.000227	2.52e-06	0.579131	0.0212179	0.0652057	0.00202122	0.0128005	0.00110186
2910_CyanoAq	CyanoAq	757.464	11.563	NA	NA	NA	NA	NA	NA	0.0261421	0.000552	0.00156255	5.1e-05	0.00125218	7.25e-05
2911_CyanoAq	CyanoAq	758.431	4.957	NA	NA	NA	NA	NA	NA	NA	NA	NA	0.000207	0.000136	4.39e-05
2912_CyanoAq	CyanoAq	760.41	5.811	NA	NA	NA	NA	NA	NA	NA	NA	NA	0.000721	0.000558	0.000165
2913_CyanoAq	CyanoAq	761.451	11.151	7.08e-05	5.36e-05	6.37e-05	NA	NA	NA	0.00699089	NA	0.000756	NA	NA	NA
2914_CyanoAq	CyanoAq	761.451	10.569	0.00054	0.000146	0.000365	3.08e-05	NA	NA	0.364866	0.0231149	0.0401866	0.000329	0.0014792	0.000152
2916_CyanoAq	CyanoAq	763.258	6.27	3.93e-06	6.1e-06	9.44e-06	4.07e-06	5.62e-06	NA	NA	NA	NA	NA	NA	NA
2917_CyanoAq	CyanoAq	763.467	10.677	0.000229	0.000126	0.0002	0.000268	4.59e-05	NA	0.100065	0.00865953	0.00951413	0.00282656	0.0124336	0.00191818
2918_CyanoAq	CyanoAq	763.467	11.346	0.00119973	0.000722	0.00129328	9.72e-05	5.47e-05	NA	0.212872	0.00380523	0.0225526	0.000301	0.00151255	0.000135
2919_CyanoAq	CyanoAq	764.321	4.138	NA	NA	NA	0.000366	0.000477	2.62e-05	NA	NA	NA	NA	NA	NA
2920_CyanoAq	CyanoAq	765.031	5.526	7.28e-06	6.79e-06	2.48e-05	NA	NA	NA	NA	NA	NA	NA	NA	NA
2921_CyanoAq	CyanoAq	765.483	11.522	0.00169208	0.00100779	0.00173921	0.00485963	0.00264492	2.99e-05	0.299901	0.00714663	0.0370867	0.0135133	0.0624747	0.00593391
2922_CyanoAq	CyanoAq	767.498	11.744	0.00140589	0.00083	0.00122052	0.00137369	0.0006	6.65e-06	1.06564	0.0282614	0.133244	0.0079824	0.0428599	0.0032474
2924_CyanoAq	CyanoAq	769.398	5.527	NA	NA	NA	NA	NA	NA	NA	NA	NA	0.00121957	0.00133179	0.000355
2926_CyanoAq	CyanoAq	770.352	5.829	1.59e-05	1.12e-05	8.22e-05	NA	NA	NA	NA	NA	NA	NA	NA	NA
2927_CyanoAq	CyanoAq	770.509	11.578	0.000152	4.71e-05	7.8e-05	3e-05	9.12e-06	NA	0.088177	0.00219402	0.00891392	0.00014686	0.000948	8.73e-05
2928_CyanoAq	CyanoAq	770.687	5.835	1.91e-05	1.21e-05	9.8e-05	NA	NA	NA	NA	NA	NA	NA	NA	NA
2929_CyanoAq	CyanoAq	771.02	5.837	1.25e-05	6.46e-06	6.44e-05	NA	NA	NA	NA	NA	NA	NA	NA	NA
2930_CyanoAq	CyanoAq	773.406	5.451	NA	NA	NA	NA	NA	NA	NA	NA	NA	0.00035	0.00017	0.000107
2931_CyanoAq	CyanoAq	773.488	11.677	3.6e-05	7.58e-06	1.73e-05	1.15e-05	5.33e-06	NA	0.00745173	NA	0.000586	5.32e-05	0.000262	NA
2932_CyanoAq	CyanoAq	773.488	11.06	NA	NA	NA	NA	NA	NA	0.00525106	0.000154	0.000143	0.000164	0.00137217	0.000117
2933_CyanoAq	CyanoAq	773.884	5.811	9.54e-06	7.01e-06	2.5e-05	NA	NA	NA	NA	NA	NA	NA	NA	NA
2934_CyanoAq	CyanoAq	775.467	10.767	NA	NA	NA	NA	NA	NA	0.0146022	0.000601	0.00109817	NA	NA	NA
2935_CyanoAq	CyanoAq	775.504	11.847	6.76e-06	5.17e-06	4.9e-06	3.78e-05	6.48e-06	NA	NA	NA	NA	NA	NA	NA
2936_CyanoAq	CyanoAq	775.684	5.359	1.12e-05	1.31e-05	5.57e-05	NA	NA	NA	NA	NA	NA	NA	NA	NA
2937_CyanoAq	CyanoAq	776.018	5.358	1.18e-05	1.52e-05	6.48e-05	NA	NA	NA	NA	NA	NA	NA	NA	NA
2938_CyanoAq	CyanoAq	776.352	5.359	7.43e-06	1.07e-05	4.61e-05	NA	NA	NA	NA	NA	NA	NA	NA	NA
2939_CyanoAq	CyanoAq	777.273	6.927	1e-05	1.01e-05	1.19e-05	1.31e-05	3.08e-05	NA	NA	NA	NA	NA	NA	NA
2940_CyanoAq	CyanoAq	777.413	11.402	4.19e-05	7.84e-06	1.5e-05	6.91e-06	NA	NA	0.0100599	NA	0.000789	4.02e-05	0.000197	NA
2941_CyanoAq	CyanoAq	777.447	10.736	NA	NA	NA	NA	NA	NA	0.066332	0.00195973	0.00515551	NA	0.000217	NA
2943_CyanoAq	CyanoAq	778.478	10.571	0.000333	0.000166	0.000231	1.56e-05	NA	NA	0.190063	0.013463	0.0230745	0.000144	0.000725	5.22e-05
2944_CyanoAq	CyanoAq	778.479	11.157	0.000127	4.78e-05	9.4e-05	8.86e-06	NA	NA	0.0187226	NA	0.00209081	NA	0.000156	NA
2945_CyanoAq	CyanoAq	779.462	10.875	7.42e-05	2.04e-05	7.46e-05	0.000401	3.97e-05	NA	0.257055	0.0101427	0.0164609	0.00567488	0.0427242	0.00485978
2946_CyanoAq	CyanoAq	779.498	11.683	3.02e-05	1.94e-05	2.01e-05	5.95e-05	1.78e-05	NA	0.00825008	NA	NA	NA	0.000889	5.11e-05
2947_CyanoAq	CyanoAq	780.389	5.524	NA	NA	NA	NA	NA	NA	NA	NA	NA	0.000205	0.000194	3.88e-05
2948_CyanoAq	CyanoAq	780.493	10.676	0.000771	0.000523	0.000777	0.000922	0.00014	NA	0.304177	0.0247133	0.0324306	0.00886935	0.0398534	0.00517066
2949_CyanoAq	CyanoAq	780.494	11.346	0.00435244	0.0029852	0.00566125	0.000424	0.000222	NA	0.775469	0.018917	0.105811	0.00134841	0.00638909	0.00066
2951_CyanoAq	CyanoAq	781.036	5.646	NA	NA	NA	3.64e-05	4.99e-05	2.06e-06	NA	NA	NA	NA	NA	NA
2952_CyanoAq	CyanoAq	781.514	11.907	4.23e-05	8.94e-06	1.51e-05	8.82e-06	NA	NA	0.030127	NA	0.00183955	0.000104	0.000533	NA
2953_CyanoAq	CyanoAq	781.895	5.572	4.7e-06	3.89e-06	1.02e-05	3.83e-06	NA	NA	NA	NA	NA	NA	NA	NA
2954_CyanoAq	CyanoAq	782.509	11.522	0.00502956	0.00315665	0.00523047	0.0140935	0.00850534	0.000104	0.837612	0.0260508	0.128336	0.0420697	0.17633	0.0198893
2955_CyanoAq	CyanoAq	783.431	11.406	3.21e-05	1.01e-05	1.64e-05	2.02e-05	7.22e-06	NA	0.0171928	0.00137582	0.00461876	8.6e-05	0.000931	7.97e-05
2956_CyanoAq	CyanoAq	784.525	11.744	0.00403586	0.00480842	0.00678604	0.00806294	0.00397686	4.76e-05	3.87601	0.202925	0.80632	0.051667	0.226107	0.0224259
2957_CyanoAq	CyanoAq	785.429	5.526	4.03e-06	5.28e-06	2.18e-05	NA	NA	NA	NA	NA	NA	NA	NA	NA
2960_CyanoAq	CyanoAq	789.483	10.846	NA	NA	NA	NA	NA	NA	0.0231188	0.0126821	0.00249513	0.00124962	0.00683894	0.000694
2961_CyanoAq	CyanoAq	789.483	10.957	0.000149	0.000201	8.05e-05	1.98e-05	NA	NA	0.25902	0.0126821	0.0195997	0.000608	0.00490977	0.00018
2962_CyanoAq	CyanoAq	789.484	11.485	NA	NA	NA	NA	NA	NA	0.0277199	0.000441	0.00235892	0.000796	0.00568879	0.000645
2963_CyanoAq	CyanoAq	791.289	7.454	8.8e-06	7.96e-06	9.25e-06	0.000197	0.000199	2.68e-06	NA	NA	NA	NA	NA	NA
2964_CyanoAq	CyanoAq	791.498	11.668	0.000308	0.000247	0.000353	0.000445	0.000234	1.95e-06	0.079782	0.000336	0.00794662	0.00166123	0.00711328	0.000632
2965_CyanoAq	CyanoAq	791.499	11.058	3.27e-05	1.9e-05	2.39e-05	0.000246	6.86e-05	NA	0.079749	0.00296271	0.00437519	0.00348722	0.0215502	0.00188268
2966_CyanoAq	CyanoAq	792.331	4.86	NA	NA	NA	7.85e-05	0.000158	4.96e-06	NA	NA	NA	NA	NA	NA
2967_CyanoAq	CyanoAq	793.514	11.849	0.000576	0.00045	0.000532	0.0028953	0.00126294	1.09e-05	0.325319	0.00415962	0.0325379	0.0114203	0.0493037	0.00354904
2968_CyanoAq	CyanoAq	794.387	6.663	NA	NA	NA	NA	NA	NA	NA	NA	NA	0.000398	0.000242	0.000135
2969_CyanoAq	CyanoAq	796.489	10.876	NA	NA	NA	NA	NA	NA	0.201367	0.00843766	0.0136015	0.00395476	0.0307782	0.00363248
2970_CyanoAq	CyanoAq	796.489	10.535	8.66e-05	3.93e-05	5.54e-05	NA	NA	NA	NA	NA	NA	NA	NA	NA
2971_CyanoAq	CyanoAq	798.504	10.687	6.16e-05	4.27e-05	3.73e-05	0.000179	2.66e-05	NA	0.0075703	0.00511823	0.00609043	0.00177103	0.00687877	0.0011071
2972_CyanoAq	CyanoAq	798.541	11.909	0.000271	0.000116	0.000146	0.00011	2.96e-05	NA	0.218139	0.00386682	0.0219776	0.000963	0.00461307	0.000344
2973_CyanoAq	CyanoAq	799.39	4.726	1.58e-05	1.41e-05	5.28e-05	NA	NA	NA	NA	NA	NA	NA	NA	NA
29_CyanoOrg	CyanoOrg	94.1013	12.951	2.74e-05	3.15e-05	3.61e-05	0.000123	0.000147	8.77e-06	0.00249553	0.000829	0.00129645	0.000647	0.000446	0.000373
30_CyanoOrg	CyanoOrg	94.2565	13.16	2.51e-05	1.97e-05	2.91e-05	4.07e-05	6.3e-05	1.82e-06	0.00211055	0.000972	0.00177608	0.000463	0.000455	0.000382
33_CyanoOrg	CyanoOrg	95.4697	12.948	2.78e-05	2.64e-05	2.87e-05	7.88e-05	0.00012	1.01e-05	0.00305749	0.00112059	0.00133271	0.00061	0.000548	0.000346
34_CyanoOrg	CyanoOrg	95.6203	13.164	9.04e-06	6.55e-06	1.06e-05	8.55e-06	2.79e-05	8.75e-07	NA	NA	NA	NA	NA	NA
65_CyanoOrg	CyanoOrg	103.79	13.138	1.2e-05	9.71e-06	1.01e-05	2.49e-05	3.07e-05	2.94e-06	0.00210972	NA	0.000259	0.000208	0.000639	0.000113
79_CyanoOrg	CyanoOrg	105.702	12.784	1.14e-05	4.96e-06	7.49e-06	NA	NA	NA	NA	NA	NA	NA	NA	NA
96_CyanoOrg	CyanoOrg	107.234	12.95	1.89e-05	1.24e-05	9.18e-06	2.04e-05	4.58e-05	5.63e-06	0.00280765	0.00148957	0.00159798	0.000415	0.000484	0.000283
141_CyanoOrg	CyanoOrg	111.117	12.924	0.000266	0.000182	0.000117	7.78e-05	0.00015	1.7e-05	0.0962978	0.0134295	0.0323526	0.00327503	0.00336824	0.00134624
231_CyanoOrg	CyanoOrg	125.133	12.923	0.000163	0.000121	9.66e-05	5.08e-05	NA	8.81e-06	0.0662227	0.0112761	0.0193946	0.00138376	0.0013306	0.000755
303_CyanoOrg	CyanoOrg	139.148	12.923	9.02e-05	7.75e-05	3.88e-05	1.92e-05	NA	NA	0.0378284	0.00456557	0.0124225	0.00122073	0.00112236	0.000497
401_CyanoOrg	CyanoOrg	147.117	12.954	3.94e-05	3.46e-05	4.82e-05	0.000166	0.000237	2.04e-05	0.00542694	0.00142871	0.00236204	0.00081	0.00108986	0.000431
444_CyanoOrg	CyanoOrg	153.164	12.921	7.78e-05	6.03e-05	5.32e-05	1.52e-05	3.04e-05	NA	0.0315089	0.00561641	0.00943476	0.000701	0.000573	0.000312
447_CyanoOrg	CyanoOrg	154.05	12.338	NA	NA	NA	5.47e-05	NA	NA	0.00985137	0.00343896	0.00347004	0.00240926	0.00549399	0.00166518
471_CyanoOrg	CyanoOrg	159.081	11.762	NA	NA	NA	0.000243	0.000288	NA	NA	NA	NA	NA	NA	NA
485_CyanoOrg	CyanoOrg	162.055	13.205	NA	NA	NA	NA	NA	NA	0.00106039	NA	NA	0.000404	0.00118929	0.000379
486_CyanoOrg	CyanoOrg	162.076	13.47	NA	NA	NA	NA	NA	NA	NA	NA	NA	0.0016751	0.00147421	0.000917
487_CyanoOrg	CyanoOrg	162.076	12.551	NA	NA	NA	NA	NA	NA	NA	NA	NA	0.00175002	0.001097	0.000689
488_CyanoOrg	CyanoOrg	162.076	10.327	NA	NA	NA	0.000197	0.000248	1.55e-05	NA	NA	NA	0.00480714	0.00289056	0.00134328
534_CyanoOrg	CyanoOrg	165.127	15.579	NA	NA	NA	NA	NA	NA	NA	NA	NA	0.00212004	0.00184231	0.00150068
543_CyanoOrg	CyanoOrg	166.086	13.217	NA	NA	NA	NA	NA	NA	0.00175451	NA	NA	0.000486	0.00118777	0.000383
560_CyanoOrg	CyanoOrg	167.179	12.922	5.43e-05	4.7e-05	4.02e-05	7.38e-06	NA	NA	NA	NA	NA	NA	NA	NA
567_CyanoOrg	CyanoOrg	168.066	13.242	NA	NA	NA	NA	NA	NA	0.0179213	0.00782065	0.00273301	0.00231978	0.0077878	0.00235216
569_CyanoOrg	CyanoOrg	168.066	12.522	NA	NA	NA	0.000104	NA	NA	0.014224	0.00477598	NA	0.00266466	0.00504015	0.0020625
572_CyanoOrg	CyanoOrg	169.05	12.751	NA	NA	NA	5.43e-05	2.53e-05	7.28e-06	0.00550788	0.00198132	0.000985	0.00121296	0.00186257	0.000682
573_CyanoOrg	CyanoOrg	169.05	12.524	NA	NA	NA	2.96e-05	NA	NA	0.00488937	NA	NA	0.00132392	0.00272674	0.000949
591_CyanoOrg	CyanoOrg	172.06	12.893	NA	NA	NA	NA	NA	NA	NA	NA	NA	0.000404	0.00139136	0.000429
592_CyanoOrg	CyanoOrg	172.06	12.805	NA	9.21e-06	NA	0.000116	8.57e-05	2.41e-05	0.0129696	0.00557938	0.00216185	0.00184416	0.00514108	0.00210916
609_CyanoOrg	CyanoOrg	174.076	12.868	NA	NA	NA	4.8e-05	3.13e-05	7.94e-06	0.00614965	0.00258105	NA	0.000747	0.00214993	0.000827
693_CyanoOrg	CyanoOrg	181.122	13.768	0.00087	0.000838	0.000875	0.00300206	0.00350833	0.000676	0.136234	0.0252455	0.0443791	0.0435127	0.0305358	0.0265403
695_CyanoOrg	CyanoOrg	181.122	13.854	0.000523	0.000477	0.000567	0.00183233	0.00239666	0.000382	0.0946	0.0294183	0.0379429	0.0365145	0.0249505	0.0234278
696_CyanoOrg	CyanoOrg	181.122	13.367	NA	NA	NA	NA	NA	NA	0.0457795	NA	0.0165223	0.0151587	0.010367	0.00870099
701_CyanoOrg	CyanoOrg	181.195	12.922	5.67e-05	3.56e-05	2.63e-05	NA	NA	NA	0.0216369	0.00264521	0.0055326	0.000456	0.000556	0.000232
743_CyanoOrg	CyanoOrg	185.202	8.131	5.57e-05	5.28e-05	6.12e-05	0.000216	0.000344	1.87e-05	NA	NA	NA	NA	NA	NA
745_CyanoOrg	CyanoOrg	186.076	12.524	NA	NA	NA	NA	NA	NA	0.00964098	0.00402822	NA	0.00190763	0.00382633	0.00152347
752_CyanoOrg	CyanoOrg	187.06	12.525	NA	NA	NA	NA	NA	NA	NA	NA	NA	0.000375	0.000727	0.000261
753_CyanoOrg	CyanoOrg	187.06	12.752	NA	NA	NA	NA	NA	NA	0.0017411	NA	NA	0.00046	0.000697	0.000254
754_CyanoOrg	CyanoOrg	187.075	13.706	NA	NA	NA	NA	NA	NA	NA	NA	NA	0.000703	0.000332	0.000351
773_CyanoOrg	CyanoOrg	189.164	11.722	4.77e-05	4.02e-05	2.85e-05	2e-05	NA	9.32e-06	0.0144205	0.0137278	0.00488728	NA	0.000273	0.000108
774_CyanoOrg	CyanoOrg	189.164	12.585	7.92e-05	5.82e-05	7.52e-05	4.33e-05	3.97e-05	9.33e-06	0.00798714	0.00311633	0.00341263	0.000188	NA	0.000145
789_CyanoOrg	CyanoOrg	190.071	12.806	NA	NA	NA	NA	NA	NA	0.0103937	0.00340935	0.00257801	0.00199447	0.00581253	0.00231899
790_CyanoOrg	CyanoOrg	190.071	14.95	4.69e-05	2.86e-05	3.87e-05	8.7e-05	0.000148	NA	NA	NA	NA	NA	NA	NA
810_CyanoOrg	CyanoOrg	191.143	6.716	0.000308	0.000234	0.000237	0.00196533	0.0017013	0.000239	0.0381101	0.0163757	0.017265	0.00458696	0.00669555	0.00325083
813_CyanoOrg	CyanoOrg	191.179	12.782	0.000184	0.000114	0.000136	9.34e-05	0.000141	1.72e-05	0.013542	0.00741968	0.00656188	0.000396	0.000708	0.000277
903_CyanoOrg	CyanoOrg	198.076	12.666	NA	1.67e-05	NA	0.00026	0.000192	4.44e-05	0.0284816	0.00965189	0.00523202	0.0063928	0.0135575	0.00380119
904_CyanoOrg	CyanoOrg	198.076	13.051	NA	NA	NA	NA	NA	NA	NA	NA	NA	0.000369	0.00120247	0.000348
938_CyanoOrg	CyanoOrg	201.055	12.955	NA	NA	NA	NA	NA	NA	NA	NA	NA	0.00532701	0.0047412	0.00337635
946_CyanoOrg	CyanoOrg	202.086	4.064	6.31e-05	5.76e-05	6.16e-05	0.000252	0.000176	NA	NA	NA	NA	NA	NA	NA
977_CyanoOrg	CyanoOrg	204.087	13.158	0.000314	0.000235	0.000337	0.000593	0.000896	6.97e-05	0.0382107	0.0220287	0.0254241	0.00520577	0.00790375	0.00389292
978_CyanoOrg	CyanoOrg	204.087	12.528	3.6e-05	3.64e-05	2.68e-05	0.000342	0.000274	6.52e-05	0.0451029	0.0151614	0.0118716	0.00807553	0.0144977	0.00592733
979_CyanoOrg	CyanoOrg	204.087	12.952	0.000354	0.000267	0.000341	0.000905	0.00102513	0.000112	0.0331423	0.0129672	0.0167958	0.00458269	0.00539838	0.0031836
1020_CyanoOrg	CyanoOrg	207.076	13.2	NA	NA	NA	NA	NA	NA	0.0115587	0.00427367	0.00192	0.00280681	0.00702304	0.00240809
1026_CyanoOrg	CyanoOrg	207.174	11.722	0.000172	0.000105	8.69e-05	8.95e-05	NA	NA	0.0505086	0.0437759	0.0168315	0.000518	0.000916	0.000521
1036_CyanoOrg	CyanoOrg	208.06	13.211	NA	NA	NA	NA	NA	NA	0.0137755	NA	NA	0.00410287	0.00866636	0.00302078
1064_CyanoOrg	CyanoOrg	209.226	12.92	4.22e-05	3.1e-05	2.48e-05	NA	NA	NA	0.0192202	0.00287235	0.00416613	0.000373	0.000312	0.000128
1078_CyanoOrg	CyanoOrg	210.631	10.965	9.54e-06	9.79e-06	9.31e-06	0.000128	0.000224	4.62e-05	NA	NA	NA	0.000417	0.00101551	0.000292
1087_CyanoOrg	CyanoOrg	211.206	12.134	5.73e-05	6.3e-05	2.11e-05	0.000101	0.000104	4.34e-05	0.0311699	0.0147935	0.00770749	0.00351737	0.00871794	0.00315607
1089_CyanoOrg	CyanoOrg	211.206	12.952	0.00038	0.000277	0.000308	0.000923	0.00123853	0.000117	0.0299707	0.0124788	0.0158454	0.00469778	0.00536281	0.00321581
1090_CyanoOrg	CyanoOrg	211.206	13.158	0.00021	0.000152	0.000189	0.000385	0.000552	4.83e-05	0.0224156	0.00980873	0.0134397	0.00329105	0.00386693	0.00232993
1091_CyanoOrg	CyanoOrg	211.206	9.75	NA	NA	NA	0.000461	0.000335	4.85e-05	0.0277648	0.0242544	0.0040804	0.00480537	0.000701	0.00109305
1095_CyanoOrg	CyanoOrg	211.638	10.336	6.17e-06	1.06e-05	1.28e-05	0.000102	0.000112	1.36e-05	NA	NA	NA	NA	NA	NA
1105_CyanoOrg	CyanoOrg	212.201	11.637	2.44e-05	2.79e-05	NA	7.68e-05	NA	1.61e-05	NA	NA	NA	NA	NA	NA
1120_CyanoOrg	CyanoOrg	214.18	11.889	NA	NA	NA	NA	NA	NA	0.0119116	0.00210884	0.00268995	NA	0.000279	NA
1130_CyanoOrg	CyanoOrg	215.179	12.009	5.32e-05	4.49e-05	3.7e-05	0.000144	0.000138	2.23e-05	0.0375467	0.0189451	0.00753454	0.0031375	0.00540053	0.00220899
1152_CyanoOrg	CyanoOrg	217.195	13.336	3.52e-05	NA	NA	NA	NA	NA	NA	NA	0.00231136	0.00113402	0.00174478	0.000602
1153_CyanoOrg	CyanoOrg	217.195	12.135	0.000334	0.000252	0.000204	0.000635	0.00126331	0.000167	0.119674	0.0782266	0.0265724	0.0118283	0.0276072	0.0110416
1154_CyanoOrg	CyanoOrg	217.195	12.564	NA	1.69e-05	1.35e-05	5.03e-05	8.56e-05	8.69e-06	0.00322651	NA	NA	0.000785396	0.00124357	0.000462
1155_CyanoOrg	CyanoOrg	217.195	11.405	NA	NA	NA	9.77e-05	NA	NA	NA	NA	NA	NA	NA	NA
1156_CyanoOrg	CyanoOrg	217.195	10.684	NA	NA	NA	NA	NA	NA	0.00472018	0.00247864	0.00113604	0.00135222	0.0030785	0.000939
1157_CyanoOrg	CyanoOrg	217.195	11.671	0.000204	0.000158	0.000169	0.000147	0.000246	1.8e-05	0.013732	0.00388704	0.0062854	0.00111291	0.00173501	0.000814
1158_CyanoOrg	CyanoOrg	217.195	12.719	0.000106	9.4e-05	0.000126	0.000204	0.000223	2.04e-05	0.00876612	0.00304089	0.00345038	0.000564	0.000552	0.000376
1160_CyanoOrg	CyanoOrg	217.195	9.678	NA	NA	NA	NA	NA	NA	NA	NA	0.000467	0.000437	0.000445	0.000227
1161_CyanoOrg	CyanoOrg	217.195	11.063	NA	NA	NA	NA	NA	NA	0.00681651	0.00372531	NA	0.00244502	0.00676819	0.00200418
1162_CyanoOrg	CyanoOrg	217.195	12.951	0.00162484	0.00124942	0.00147277	0.00422613	0.00562179	0.000612	0.143026	0.0595951	0.0705153	0.0230775	0.0241125	0.0147683
1163_CyanoOrg	CyanoOrg	217.195	11.346	0.000324	0.000231	0.000258	7.1e-05	9.17e-05	NA	0.0263629	0.0114376	0.0116442	0.000359	0.000476	NA
1164_CyanoOrg	CyanoOrg	217.195	12.053	3.74e-05	4.67e-05	3.91e-05	4.97e-05	NA	NA	NA	NA	NA	NA	NA	NA
1167_CyanoOrg	CyanoOrg	218.066	12.496	NA	6.96e-06	NA	0.000107	NA	1.52e-05	0.0112067	0.00535809	0.00246261	0.00218888	0.00447614	0.0016909
1172_CyanoOrg	CyanoOrg	218.617	10.964	NA	NA	NA	1.86e-05	4.89e-05	8.38e-06	NA	NA	NA	3.08e-05	0.000219	4.71e-05
1180_CyanoOrg	CyanoOrg	219.113	4.06	0.000108	8.57e-05	0.000123	0.000412	0.000235	2.13e-05	NA	NA	NA	NA	NA	NA
1191_CyanoOrg	CyanoOrg	219.211	10.029	NA	1.4e-05	1.34e-05	NA	NA	NA	0.00595071	0.00299873	0.00114828	0.000321	0.000269	0.000154
1192_CyanoOrg	CyanoOrg	219.211	11.822	6.94e-05	5.97e-05	6.52e-05	0.000524	0.000685	5.32e-05	NA	NA	NA	NA	NA	NA
1193_CyanoOrg	CyanoOrg	219.211	11.496	0.000103	7.87e-05	8.76e-05	0.000526	0.0006	5.51e-05	0.007346	0.00335385	0.00369581	0.00309804	0.00546467	0.00251756
1195_CyanoOrg	CyanoOrg	219.211	13.157	0.000257	0.000208	0.000267	0.000522	0.000737	6.47e-05	0.0289733	0.0135581	0.0180122	0.00403392	0.00559322	0.0028759
1215_CyanoOrg	CyanoOrg	221.154	13.196	NA	NA	NA	NA	NA	NA	0.0063029	NA	NA	0.00125128	0.000819	0.000601
1216_CyanoOrg	CyanoOrg	221.154	13.568	0.000142	0.000125	0.000127	0.000398	0.000443	5.49e-05	0.0115353	NA	0.00421909	0.00384932	0.00235748	0.00182978
1261_CyanoOrg	CyanoOrg	223.206	12.384	NA	NA	NA	0.000173	NA	3.28e-05	0.0179879	0.00928563	NA	0.00199673	0.00667135	0.00260256
1263_CyanoOrg	CyanoOrg	223.242	12.922	8.66e-05	7.23e-05	4.67e-05	8.29e-06	3.23e-05	NA	0.0350181	0.00703668	0.0105629	0.000688	0.00072	0.00038
1282_CyanoOrg	CyanoOrg	225.087	13.288	NA	NA	NA	1.99e-05	NA	NA	0.00234112	NA	NA	0.000847	0.00256232	0.000693
1306_CyanoOrg	CyanoOrg	227.103	13.227	NA	NA	NA	8.11e-05	5.62e-05	1.73e-05	0.0106569	0.00505261	0.00159274	0.00172049	0.00483016	0.00171765
1319_CyanoOrg	CyanoOrg	228.196	11.889	NA	NA	NA	NA	NA	NA	0.203079	0.0412401	0.0449105	0.001216	0.00529817	0.000911
1335_CyanoOrg	CyanoOrg	229.143	12.275	NA	NA	NA	NA	NA	NA	0.865339	0.489479	0.146694	0.00560215	0.0332645	0.00777786
1336_CyanoOrg	CyanoOrg	229.143	11.639	4.89e-05	4.67e-05	NA	0.000301	0.000217	4.52e-05	0.0373583	0.0161646	0.00937911	0.00288583	0.00569526	0.00237261
1338_CyanoOrg	CyanoOrg	229.143	10.814	NA	NA	NA	NA	NA	NA	0.0422984	0.0228662	0.0108929	0.00203388	0.0107835	0.00167633
1339_CyanoOrg	CyanoOrg	229.143	12.134	NA	NA	NA	NA	NA	NA	0.156171	0.0630268	0.0417937	0.00180429	0.00678888	0.00161318
1340_CyanoOrg	CyanoOrg	229.143	11.533	5.72e-05	4.95e-05	NA	0.000324	0.000202	4.93e-05	0.0487901	0.020753	0.011418	0.00324594	0.00751451	0.00274787
1342_CyanoOrg	CyanoOrg	229.144	11.176	NA	NA	NA	NA	NA	NA	0.114646	0.057568	0.0207463	0.00346054	0.0163257	0.00336278
1343_CyanoOrg	CyanoOrg	229.144	11.125	5.54e-05	4.56e-05	NA	0.000348	0.000197	NA	NA	NA	NA	NA	NA	NA
1344_CyanoOrg	CyanoOrg	229.18	12.395	4.33e-05	4.06e-05	3.38e-05	NA	NA	NA	NA	NA	NA	NA	NA	NA
1345_CyanoOrg	CyanoOrg	229.18	12.157	1.74e-05	1.91e-05	1.22e-05	NA	NA	NA	NA	NA	NA	NA	NA	NA
1351_CyanoOrg	CyanoOrg	229.683	12.053	1.15e-05	1.55e-05	1.04e-05	4.72e-05	NA	4.18e-06	0.00467765	0.00333073	0.00235997	0.00035	NA	0.000185
1372_CyanoOrg	CyanoOrg	231.211	13.015	NA	NA	NA	7.49e-05	8.51e-05	4.91e-06	NA	NA	NA	NA	NA	NA
1375_CyanoOrg	CyanoOrg	232.082	12.449	NA	NA	NA	0.000109	7.98e-05	NA	NA	NA	NA	NA	NA	NA
1390_CyanoOrg	CyanoOrg	233.19	12.01	0.000192	0.000146	0.000136	0.000535	0.000538	8.48e-05	0.125771	0.0670551	0.0289133	0.0101568	0.0181795	0.00714819
1429_CyanoOrg	CyanoOrg	235.206	12.135	0.00115128	0.00085	0.000294	0.00265639	0.0026539	0.000543	0.407016	0.198373	0.109882	0.0491227	0.12992	0.0449843
1430_CyanoOrg	CyanoOrg	235.206	12.564	6.97e-05	6.59e-05	6e-05	0.000236	0.000315	3.93e-05	0.0134732	0.00673957	NA	0.0024273	0.00396486	0.00171977
1432_CyanoOrg	CyanoOrg	235.206	12.952	0.00508934	0.00395703	0.00457609	0.0137518	0.0168405	0.00192963	0.42961	0.189001	0.223249	0.0733768	0.0749434	0.0460292
1433_CyanoOrg	CyanoOrg	235.206	11.405	NA	NA	NA	0.000374	0.000318	5.59e-05	NA	NA	NA	0.00325303	0.00808615	0.00326694
1434_CyanoOrg	CyanoOrg	235.206	12.718	0.000305	0.000275	0.000349	0.000579	0.000658	5.33e-05	0.0282636	0.0100963	0.010736	0.00167072	0.00182231	0.00126415
1435_CyanoOrg	CyanoOrg	235.206	13.337	0.000104	9.14e-05	9.01e-05	0.000231	0.000328	NA	0.0164128	NA	0.00816961	0.00379221	0.00582128	0.0021627
1437_CyanoOrg	CyanoOrg	235.206	11.346	0.0012742	0.000951	0.00101602	0.000261	0.000395	NA	0.100063	0.0477183	0.045949	0.00180228	0.00226632	0.00109119
1438_CyanoOrg	CyanoOrg	235.206	11.671	0.000718	0.000623	0.000615	0.000686	0.000907	7.68e-05	0.0562077	0.0203068	0.0258104	0.00551258	0.00789598	0.00373134
1440_CyanoOrg	CyanoOrg	235.242	12.056	2.68e-05	1.37e-05	1.92e-05	0.000194	0.000156	2.64e-05	NA	NA	NA	NA	NA	NA
1449_CyanoOrg	CyanoOrg	236.525	8.51	7.58e-06	8.64e-06	1.01e-05	4.92e-05	5.6e-05	3.46e-06	NA	NA	NA	NA	NA	NA
1451_CyanoOrg	CyanoOrg	236.664	12.656	2.05e-06	5.19e-06	2.57e-06	5.43e-05	NA	1.58e-05	0.0138531	0.00503862	0.00276175	0.00075	0.00198156	0.000759
1461_CyanoOrg	CyanoOrg	237.221	11.83	0.000251	0.000215	0.000211	0.00176538	0.00237931	0.000181	0.0404238	0.0113982	0.012656	0.0135373	0.0189401	0.00982809
1462_CyanoOrg	CyanoOrg	237.221	8.966	NA	NA	NA	5.16e-05	NA	NA	NA	NA	NA	0.000607	0.00086	0.000376
1463_CyanoOrg	CyanoOrg	237.221	13.157	0.000852	0.000586	0.000812	0.00159563	0.00240152	0.000213	0.0840212	0.0411308	0.0547484	0.0127738	0.0166097	0.00877726
1467_CyanoOrg	CyanoOrg	237.221	10.029	3.3e-05	4.8e-05	4.2e-05	0.000115	0.000116	1.46e-05	0.0268007	0.0122834	0.00464124	0.0011769	0.00110598	0.000605
1468_CyanoOrg	CyanoOrg	237.221	11.495	0.000357	0.000273	0.000289	0.00178785	0.00208156	0.000191	0.0270718	0.0126906	0.0132945	0.0110625	0.0181604	0.00905166
1473_CyanoOrg	CyanoOrg	237.672	12.265	5.51e-06	2.29e-05	1.37e-05	8.91e-05	8.39e-05	2.32e-05	0.00285314	0.000745	0.00199874	0.000167	0.000111	NA
1484_CyanoOrg	CyanoOrg	238.68	11.934	NA	NA	NA	NA	NA	NA	0.00798714	0.00292571	0.00180554	2.95e-05	NA	NA
1516_CyanoOrg	CyanoOrg	240.196	11.889	NA	NA	NA	NA	NA	NA	0.00664686	0.00102129	0.00247761	NA	NA	NA
1538_CyanoOrg	CyanoOrg	241.123	13.62	NA	NA	NA	NA	NA	NA	NA	NA	NA	0.0021818	0.00110254	0.000943
1540_CyanoOrg	CyanoOrg	241.143	11.244	4.39e-05	4.94e-05	NA	0.000304	0.000168	3.65e-05	0.0449728	0.0145527	0.00588957	0.00287372	0.00878371	0.00223279
1545_CyanoOrg	CyanoOrg	241.253	10.39	0.000112	0.00015	8.74e-05	NA	NA	NA	NA	NA	NA	NA	NA	NA
1554_CyanoOrg	CyanoOrg	242.211	11.889	NA	NA	NA	NA	NA	NA	0.0122906	0.00275655	0.00225403	NA	0.00049	6.12e-05
1579_CyanoOrg	CyanoOrg	243.12	13.621	NA	NA	NA	NA	NA	NA	NA	NA	NA	0.00240351	0.00118427	0.00102901
1582_CyanoOrg	CyanoOrg	243.159	12.252	NA	NA	NA	NA	NA	NA	0.0230875	0.0167379	0.00488325	NA	0.000754	NA
1599_CyanoOrg	CyanoOrg	244.227	9.635	8.16e-05	6.43e-05	4.38e-05	NA	NA	NA	NA	NA	NA	NA	NA	NA
1605_CyanoOrg	CyanoOrg	244.65	12.657	NA	NA	NA	NA	NA	NA	0.00486588	0.00184601	0.00107387	0.000195	0.000724	0.000229
1625_CyanoOrg	CyanoOrg	245.227	11.911	7.92e-05	5.66e-05	7.24e-05	0.000426	0.000398	3.12e-05	NA	NA	NA	NA	NA	NA
1628_CyanoOrg	CyanoOrg	245.658	12.056	8.51e-06	1.24e-05	8.13e-06	4.5e-05	NA	4.19e-06	0.00802557	0.0056072	0.00402637	0.000716	0.000428	0.000396
1629_CyanoOrg	CyanoOrg	245.658	12.25	NA	9.53e-06	NA	7.56e-05	5.69e-05	2.03e-05	0.000849	NA	NA	6.68e-05	NA	6.78e-05
1638_CyanoOrg	CyanoOrg	246.677	11.293	NA	8.2e-06	6.68e-06	NA	1.92e-05	6.4e-06	0.0127796	0.00192641	0.00171801	0.000394	0.000422	0.000233
1739_CyanoOrg	CyanoOrg	251.2	12.388	NA	NA	3.47e-05	0.000138	NA	4.26e-05	0.0224946	0.00955499	NA	0.00284034	0.0102553	0.00331658
1756_CyanoOrg	CyanoOrg	252.05	12.496	NA	NA	NA	2.64e-05	1.65e-05	NA	0.00417835	0.00180795	0.000986	0.000874	0.00181561	0.000628
1763_CyanoOrg	CyanoOrg	252.126	13.619	NA	8.5e-06	1.56e-05	0.000111	0.000149	NA	0.00136753	NA	NA	0.00222673	0.000938	0.000942
1769_CyanoOrg	CyanoOrg	252.232	11.638	2.39e-05	2.55e-05	1.05e-05	6.32e-05	5.96e-05	1.38e-05	0.00337855	NA	0.000991	NA	NA	NA
1792_CyanoOrg	CyanoOrg	254.066	12.976	NA	NA	NA	NA	NA	NA	0.00188561	0.00029	NA	0.000209	0.000955	0.000255
1852_CyanoOrg	CyanoOrg	257.113	12.603	NA	NA	NA	4.1e-05	2.5e-05	6.67e-06	0.00384059	0.00107011	0.00043	0.000717	0.00196833	0.000663
1858_CyanoOrg	CyanoOrg	257.19	9.427	0.000105	0.000129	0.000139	0.0011288	0.0009	0.000127	0.0227898	0.00851016	0.00765868	0.00228448	0.00342317	0.00185038
1859_CyanoOrg	CyanoOrg	257.211	13.062	2e-05	1.41e-05	2.18e-05	0.000187	0.00024	1.87e-05	0.00225486	NA	NA	0.00230934	0.00381866	0.00112994
1860_CyanoOrg	CyanoOrg	257.211	12.287	NA	NA	NA	0.000178	0.000284	2.2e-05	NA	NA	NA	0.00369848	0.00522959	0.00243534
1861_CyanoOrg	CyanoOrg	257.211	11.686	NA	NA	NA	NA	NA	NA	0.0464762	0.0319706	0.0144198	0.00201349	0.00426528	0.00185282
1862_CyanoOrg	CyanoOrg	257.211	12.007	5.43e-05	3.65e-05	4.05e-05	0.000246	0.000408	2.92e-05	0.00227788	NA	NA	0.00132754	0.00200545	0.00102657
1863_CyanoOrg	CyanoOrg	257.211	12.632	0.000363	0.000142	0.000252	NA	NA	NA	0.0223969	0.012765	0.0136228	NA	0.00187797	NA
1864_CyanoOrg	CyanoOrg	257.211	12.559	0.00158651	0.00129482	0.00134245	0.00477296	0.0058443	0.000682	0.122893	0.0398777	0.0455326	0.017956	0.0159541	0.0123145
1865_CyanoOrg	CyanoOrg	257.211	12.368	0.000475	0.000278	0.000375	0.000144	0.000193	2.3e-05	0.0299628	0.0134575	0.0122348	NA	NA	NA
1866_CyanoOrg	CyanoOrg	257.211	11.434	0.000196	0.000109	9.23e-05	0.000176	0.000223	5.37e-05	0.0577452	0.0220543	0.0198492	0.00215544	0.00489159	0.0019964
1869_CyanoOrg	CyanoOrg	257.211	12.778	0.00181142	0.00156593	0.0014879	0.00557298	0.00844633	0.000673	0.184071	0.0749617	0.0631199	0.0210939	0.0304886	0.015789
1890_CyanoOrg	CyanoOrg	259.134	14.212	NA	NA	NA	NA	NA	NA	0.166886	0.0450191	0.0290618	0.0343307	0.0174487	0.0177337
1891_CyanoOrg	CyanoOrg	259.134	13.62	NA	NA	NA	NA	NA	NA	0.00255828	NA	NA	0.00325107	0.00128214	0.00131313
1898_CyanoOrg	CyanoOrg	259.206	11.669	0.000337	0.000329	0.000322	0.00293152	0.00239704	0.000317	0.012196	NA	0.00306177	0.00215087	0.00470989	0.00167017
1899_CyanoOrg	CyanoOrg	259.206	11.609	0.000559	0.000683	0.000601	0.00605009	0.00627827	0.000785	0.0225709	0.0102793	0.00772215	0.0089793	0.00922168	0.00513202
1900_CyanoOrg	CyanoOrg	259.227	10.967	5.31e-06	4.99e-06	NA	9.26e-05	0.000149	2.98e-05	NA	NA	NA	0.000165192	0.000565	0.000164
1928_CyanoOrg	CyanoOrg	261.243	9.069	7.78e-06	1.24e-05	8.36e-06	0.000508	0.00109525	5.61e-05	NA	NA	NA	NA	8.34e-05	NA
1931_CyanoOrg	CyanoOrg	261.69	10.567	NA	NA	NA	2.83e-05	3.46e-05	3.4e-06	NA	NA	NA	NA	NA	NA
1964_CyanoOrg	CyanoOrg	263.237	13.305	NA	NA	NA	NA	NA	NA	NA	NA	NA	0.00104034	0.00127657	0.000519
1982_CyanoOrg	CyanoOrg	264.125	12.816	NA	NA	NA	NA	NA	NA	0.00181988	NA	NA	0.000664	0.000321	0.000219
1983_CyanoOrg	CyanoOrg	264.126	13.621	NA	NA	NA	NA	NA	NA	0.00707726	0.00234418	0.00168643	0.0113884	0.00541289	0.00536973
2053_CyanoOrg	CyanoOrg	268.049	11.713	1.25e-05	1.26e-05	1.96e-05	3.36e-05	2.42e-05	NA	NA	NA	NA	NA	NA	NA
2072_CyanoOrg	CyanoOrg	268.978	14.584	7.55e-06	6.24e-06	1.23e-05	2.14e-05	2.85e-05	NA	NA	NA	NA	NA	NA	NA
2079_CyanoOrg	CyanoOrg	269.077	12.496	NA	NA	NA	NA	NA	NA	0.00205235	0.000847	0.000364	0.000477	0.00100531	0.000314
2082_CyanoOrg	CyanoOrg	269.129	8.972	3.28e-05	2.99e-05	3.32e-05	7.51e-05	8.83e-05	9.71e-06	NA	NA	NA	7.45e-05	8.26e-05	NA
2089_CyanoOrg	CyanoOrg	269.175	10.559	5.23e-05	3.88e-05	3.81e-05	0.000298	0.000174	3.79e-05	0.0269855	0.00941474	0.00636933	0.00181876	0.00357841	0.00144435
2107_CyanoOrg	CyanoOrg	270.243	12.131	5.55e-06	7.46e-06	NA	2.97e-05	NA	NA	0.00644872	0.00291325	0.0014092	0.000797	0.0019085	0.000715
2108_CyanoOrg	CyanoOrg	270.243	12.951	6.31e-05	4.89e-05	5.95e-05	0.00017	0.000275	1.34e-05	0.004906	0.0023886	0.00206624	0.00106962	0.000894	0.000617
2122_CyanoOrg	CyanoOrg	271.092	12.978	NA	NA	NA	NA	NA	NA	0.00117608	NA	NA	0.000141	0.000601	9.31e-05
2131_CyanoOrg	CyanoOrg	271.227	12.755	0.0005	0.000493	0.000574	0.00106224	0.00141433	0.000148	0.0544675	0.0189168	0.0247722	0.00417893	0.00460692	0.00262181
2151_CyanoOrg	CyanoOrg	272.643	9.75	9.65e-06	1.43e-05	1.43e-05	0.000724	0.000596	8.41e-05	NA	NA	NA	NA	NA	NA
2152_CyanoOrg	CyanoOrg	272.643	9.635	NA	1.88e-06	1.28e-06	8.61e-05	6.43e-05	4.32e-06	0.0134594	0.00620717	0.00167516	0.0030768	0.00241725	0.00118681
2155_CyanoOrg	CyanoOrg	272.701	6.134	2.29e-05	7.91e-06	6.71e-06	3.7e-05	3.75e-05	3.72e-06	NA	NA	NA	NA	NA	NA
2163_CyanoOrg	CyanoOrg	273.185	9.501	NA	NA	NA	0.000141	0.000102	1.58e-05	NA	NA	NA	0.000834	0.000937	0.000585
2165_CyanoOrg	CyanoOrg	273.254	9.771	8.95e-06	8.21e-06	NA	3.31e-05	NA	NA	NA	NA	NA	NA	NA	NA
2167_CyanoOrg	CyanoOrg	273.258	12.049	0.000527	0.000791	0.000641	0.000179	0.000223	4.29e-05	NA	NA	NA	NA	NA	NA
2168_CyanoOrg	CyanoOrg	273.535	9.813	1.32e-05	1.3e-05	9.26e-06	6.77e-05	9.94e-05	2.29e-06	NA	NA	NA	NA	NA	NA
2178_CyanoOrg	CyanoOrg	274.238	9.03	0.000203	0.00035	0.000195	0.00126999	0.00300152	0.000125	0.0194459	0.00281892	0.00137984	0.00914418	0.00638638	0.00216217
2183_CyanoOrg	CyanoOrg	275.016	13.065	NA	NA	NA	NA	NA	NA	NA	NA	NA	0.00105047	0.000752	0.000296
2198_CyanoOrg	CyanoOrg	275.201	9.428	0.00058	0.000709	0.000767	0.00626114	0.0053869	0.000758	0.11687	0.0501495	0.0407413	0.0139337	0.019711	0.0104637
2203_CyanoOrg	CyanoOrg	275.274	10.997	0.000162	0.000207	0.000102	0.000833	0.000568	6.28e-05	NA	NA	NA	NA	NA	NA
2244_CyanoOrg	CyanoOrg	277.289	13.271	1.94e-05	1.29e-05	1.58e-05	0.000132	0.00012	2.31e-05	0.0231113	0.0030687	0.00649491	0.00162743	0.00563548	0.00183733
2269_CyanoOrg	CyanoOrg	279.123	12.975	0.000402	0.00033	0.000277	0.000861	0.00106584	8.02e-05	NA	NA	NA	NA	NA	NA
2283_CyanoOrg	CyanoOrg	279.305	12.925	0.00014	9.14e-05	4.89e-05	1.36e-05	6.64e-05	4.23e-06	0.0408247	0.00467672	0.0116791	0.00121922	0.00109442	0.000574
2290_CyanoOrg	CyanoOrg	280.139	13.622	NA	NA	NA	NA	NA	NA	0.00115063	NA	NA	0.0016597	0.000773	0.000796
2303_CyanoOrg	CyanoOrg	280.63	9.75	NA	3.54e-06	2.64e-06	0.000176	0.000115	1.53e-05	NA	NA	NA	NA	NA	NA
2333_CyanoOrg	CyanoOrg	281.211	11.722	0.000773	0.000446	0.000366	0.000207	0.000165	4.35e-05	0.2602	0.227754	0.084284	0.00228702	0.00486142	0.00196352
2334_CyanoOrg	CyanoOrg	281.211	12.206	7.69e-05	NA	NA	4.67e-05	6.59e-05	NA	NA	NA	NA	NA	NA	NA
2335_CyanoOrg	CyanoOrg	281.211	11.812	0.000146	8.7e-05	0.00012	5.58e-05	9.35e-05	9.49e-06	NA	NA	NA	0.00046	0.000399	0.000274
2336_CyanoOrg	CyanoOrg	281.211	11.516	NA	NA	NA	2.49e-05	2.2e-05	1.05e-05	0.00422772	0.00150425	NA	0.000982	0.00316935	0.000967
2337_CyanoOrg	CyanoOrg	281.211	12.726	0.000416	0.000368	0.000438	0.000408	0.000452	3.85e-05	0.0273834	0.0101806	0.0128983	0.00108802	0.0011059	0.000726
2338_CyanoOrg	CyanoOrg	281.211	12.585	0.00385017	0.00255358	0.0035699	0.00179395	0.00234019	0.000276	0.307527	0.12981	0.145632	0.00742511	0.0072576	0.004918
2339_CyanoOrg	CyanoOrg	281.211	12.332	0.000416	0.000321	0.000479	8.46e-05	9.66e-05	7.12e-06	0.028955	0.0115513	0.0134812	0.000272	0.000218	0.000168
2340_CyanoOrg	CyanoOrg	281.211	13.001	8.7e-05	5.92e-05	6.71e-05	5.71e-05	5.97e-05	NA	0.00657376	0.00310765	0.00280962	0.000364	0.000353	0.000224
2348_CyanoOrg	CyanoOrg	282.136	12.819	0.00107151	0.00172878	0.00216778	0.0017907	0.00171472	NA	0.224879	0.0386109	0.063002	0.072808	0.0410212	0.0253423
2385_CyanoOrg	CyanoOrg	283.206	14.384	NA	NA	NA	0.000158	0.000147	NA	NA	NA	NA	0.0009	0.000683	0.000641
2389_CyanoOrg	CyanoOrg	283.227	11.872	NA	NA	NA	NA	NA	NA	0.0748329	0.0267411	0.0228531	0.00107	0.00208717	0.0011987
2390_CyanoOrg	CyanoOrg	283.227	12.432	NA	NA	NA	0.00105665	0.00200214	9.82e-05	0.014652	0.00558641	0.00467591	0.0219607	0.0220565	0.0116498
2392_CyanoOrg	CyanoOrg	283.227	12.718	0.011146	0.0100725	0.0123429	0.020116	0.0218813	0.00163975	0.807017	0.202816	0.314716	0.0451452	0.0348586	0.02875
2393_CyanoOrg	CyanoOrg	283.227	12.007	0.00191279	0.000829	0.00109048	0.00165602	0.0011875	0.000113	0.1072	0.0663067	0.0538018	0.00379108	0.00959704	0.0041674
2394_CyanoOrg	CyanoOrg	283.227	11.56	0.000207	0.00014	0.000143	0.000258	0.000309	NA	0.0470813	0.0215172	0.0208007	0.00216247	0.00377343	0.00160189
2395_CyanoOrg	CyanoOrg	283.227	12.169	0.000963	0.000742	0.000846	0.0012424	0.00197841	0.000163	0.0464669	0.020367	0.019468	0.00668104	0.00844929	0.00506048
2396_CyanoOrg	CyanoOrg	283.227	12.922	0.0136582	0.0113451	0.0128336	0.0110801	0.0148161	0.00136444	1.05051	0.444264	0.464311	0.0355794	0.0465389	0.028546
2397_CyanoOrg	CyanoOrg	283.227	12.782	0.0394248	0.0249935	0.0318766	0.0153918	0.0239065	0.0025015	2.8717	1.56368	1.45002	0.0782686	0.118976	0.060231
2398_CyanoOrg	CyanoOrg	283.227	11.774	0.000279	0.000225	0.000253	NA	7.11e-05	NA	0.0458035	0.0200283	0.0113404	NA	NA	0.000384
2399_CyanoOrg	CyanoOrg	283.227	13.193	0.000672	0.000365	0.000505	0.000448	0.000495	4.63e-05	0.0750345	0.0370723	0.038824	0.00416111	0.00525521	0.00275892
2400_CyanoOrg	CyanoOrg	283.227	11.192	0.000155	0.000107	0.000108	0.000387	0.000268	8.68e-05	0.0297543	0.0136115	0.00940056	0.00369135	0.0141171	0.00442492
2401_CyanoOrg	CyanoOrg	283.227	12.34	0.00122818	0.00076	0.0011425	0.000234	0.000233	2.16e-05	0.0675535	0.0248845	0.0290513	0.000822	0.00106858	0.000436
2402_CyanoOrg	CyanoOrg	283.227	11.333	0.000178	0.000117	0.00013	0.000362	0.000347	2.81e-05	0.0174805	0.0059204	0.0060522	0.00205568	0.00337228	0.00142948
2407_CyanoOrg	CyanoOrg	284.002	13.161	4.31e-05	2.13e-05	4.35e-05	NA	0.000245	5.52e-06	0.00740455	0.00195156	0.00474583	0.000543	0.00110081	0.000482
2408_CyanoOrg	CyanoOrg	284.004	12.134	8.21e-06	8.81e-06	NA	1.42e-05	6.66e-05	4.05e-06	0.0106335	0.00506234	0.00200661	0.00096	0.00333728	0.00112948
2409_CyanoOrg	CyanoOrg	284.004	12.953	0.000129	9.02e-05	7.81e-05	9.2e-05	0.000343	3.15e-05	0.0069804	0.00163827	0.00706316	0.0015273	0.00264889	0.00125877
2425_CyanoOrg	CyanoOrg	284.213	14.246	4.82e-05	3.09e-05	5.17e-05	8.16e-05	0.000136	1.53e-05	NA	NA	NA	NA	NA	NA
2426_CyanoOrg	CyanoOrg	284.214	14.291	7.35e-05	6.36e-05	5.98e-05	0.000126	0.000254	NA	NA	NA	NA	0.00620212	NA	0.00294612
2446_CyanoOrg	CyanoOrg	285.201	12.951	0.000218	0.000168	0.0002	0.000746	0.000742	8.76e-05	NA	NA	NA	NA	NA	NA
2448_CyanoOrg	CyanoOrg	285.242	11.722	0.0285339	0.0194395	0.0224476	0.0366655	0.0526936	0.00539562	10.023	4.81464	4.2536	0.516486	1.00106	0.477248
2449_CyanoOrg	CyanoOrg	285.242	11.405	NA	NA	NA	NA	NA	NA	1.40783	0.758052	0.501027	0.102995	0.260677	0.109009
2450_CyanoOrg	CyanoOrg	285.242	12.135	0.0478272	0.0346086	0.0204722	0.0981971	0.104019	0.0220238	16.2429	7.68997	4.23031	1.93544	5.31853	1.77846
2451_CyanoOrg	CyanoOrg	285.242	13.42	NA	0.0018369	0.00244703	0.0076175	NA	NA	1.35415	0.178212	0.423633	0.446186	0.867022	0.353453
2452_CyanoOrg	CyanoOrg	285.242	12.383	0.00963504	0.0064629	0.00769567	0.0305743	0.0560704	0.00455746	0.835666	0.489998	0.344695	0.365141	0.484857	0.295801
2453_CyanoOrg	CyanoOrg	285.242	12.783	0.0591163	0.0364218	0.0470428	0.0238418	0.0359028	0.00382026	4.74726	2.42148	2.22943	0.151267	0.239054	0.117843
2454_CyanoOrg	CyanoOrg	285.242	12.952	0.194006	0.143654	0.171291	0.476435	0.621259	0.0682475	16.621	7.05931	8.6951	2.64273	2.9516	1.75329
2455_CyanoOrg	CyanoOrg	285.242	12.64	NA	NA	NA	NA	NA	NA	NA	NA	NA	0.207876	0.366427	0.178828
2457_CyanoOrg	CyanoOrg	285.242	11.493	0.015145	0.0112567	0.012121	0.0840912	0.0840731	0.00785373	1.4158	0.662947	0.628833	0.492015	0.83842	0.396609
2458_CyanoOrg	CyanoOrg	285.242	13.158	0.137405	0.0983534	0.125445	0.238095	0.365878	0.0320277	14.0593	6.96846	8.88592	1.99403	2.61596	1.42811
2459_CyanoOrg	CyanoOrg	285.242	11.227	0.000593	0.000358	0.000258	0.00183489	0.00125321	0.000249	0.200865	0.0901504	0.0379128	0.0180279	0.0350735	0.0139583
2460_CyanoOrg	CyanoOrg	285.242	9.749	6.91e-05	8.68e-05	9.17e-05	0.00329197	0.00243725	0.000321	0.213015	0.185902	0.0240474	0.0360174	0.00408153	0.00822179
2461_CyanoOrg	CyanoOrg	285.242	11.008	0.000178	0.000128	9.96e-05	0.000397	NA	NA	0.0657897	0.0327211	0.0140236	0.00652846	0.0159108	0.00232389
2462_CyanoOrg	CyanoOrg	285.242	9.632	5.87e-05	7.49e-05	8.7e-05	0.00163653	0.00107859	9.16e-05	0.050539	0.0268843	0.00785898	0.0101	0.00884263	0.00442484
2463_CyanoOrg	CyanoOrg	285.242	9.173	NA	NA	NA	NA	NA	NA	NA	NA	NA	0.000866	0.000599	NA
2464_CyanoOrg	CyanoOrg	285.242	11.342	0.0157483	0.0105834	0.0117935	NA	NA	NA	0.731262	0.267002	0.322296	NA	NA	NA
2466_CyanoOrg	CyanoOrg	285.242	10.684	NA	NA	NA	NA	NA	NA	0.202667	0.140147	0.0481728	0.0424282	0.0821749	0.0299679
2467_CyanoOrg	CyanoOrg	285.242	12.583	0.0104131	0.00676189	0.00929384	0.00649386	0.00881813	0.000984	0.939126	0.382924	0.451176	NA	NA	NA
2469_CyanoOrg	CyanoOrg	285.242	10.571	0.000364	0.000314	0.000292	0.00229457	0.00137628	0.000272	0.207369	0.0660371	0.0406454	0.01342	0.0261668	0.0106134
2470_CyanoOrg	CyanoOrg	285.243	10.155	NA	NA	NA	NA	NA	NA	NA	NA	NA	0.000612	0.00188673	NA
2471_CyanoOrg	CyanoOrg	285.243	11.119	0.000436	0.000388	0.000307	0.00259619	0.00149798	0.000348	0.170794	0.0653707	0.0396292	0.0138807	0.0310133	0.0118392
2472_CyanoOrg	CyanoOrg	285.243	8.591	NA	NA	NA	NA	NA	NA	NA	NA	NA	0.000659	0.00134843	0.000539
2477_CyanoOrg	CyanoOrg	285.33	12.134	NA	NA	NA	NA	NA	NA	0.00764553	0.00448178	0.000606	0.000558	0.00119865	0.000508
2478_CyanoOrg	CyanoOrg	285.496	12.951	4.44e-05	2.13e-05	3.67e-05	9.1e-05	0.000179	1.29e-05	0.00302808	0.00240501	0.0018611	0.000701	0.000832	0.000307148
2479_CyanoOrg	CyanoOrg	285.651	10.029	6.39e-06	1.14e-05	7.86e-06	1.59e-05	2.4e-05	2.73e-06	0.00900577	0.00349504	0.00117871	0.00042	0.000318	0.000182
2491_CyanoOrg	CyanoOrg	286.489	12.953	NA	NA	NA	NA	NA	NA	0.00847694	0.00210558	0.00604535	0.00144446	0.00180393	0.00104548
2492_CyanoOrg	CyanoOrg	286.489	12.13	7.67e-06	9.14e-06	NA	1.55e-05	2.03e-05	4.25e-06	0.0114778	0.00508211	0.00199864	0.000691	0.0032402	0.00112081
2493_CyanoOrg	CyanoOrg	286.659	10.459	NA	NA	NA	6.31e-05	7.48e-05	8.3e-06	0.00291329	0.00335086	0.000843	0.000843	0.000166	0.000214
2504_CyanoOrg	CyanoOrg	287.201	8.536	NA	NA	NA	NA	NA	NA	0.00844824	0.00393054	0.00273382	0.00117731	0.0019435	0.000966
2511_CyanoOrg	CyanoOrg	288.136	14.368	1.3e-05	3.95e-05	2.89e-05	0.000595	0.00113583	7.66e-06	0.00117769	NA	NA	0.00229198	0.000869	0.000561
2523_CyanoOrg	CyanoOrg	289.144	13.621	0.00162363	0.00224702	0.0036083	0.0298231	0.0387796	0.000149	0.486225	0.127014	0.110349	0.555566	0.258039	0.252976
2532_CyanoOrg	CyanoOrg	289.253	10.092	0.00142383	0.00136314	0.000699	NA	NA	NA	NA	NA	NA	NA	NA	NA
2533_CyanoOrg	CyanoOrg	289.253	10.856	0.000333	0.000298	0.000183	1.22e-05	4.11e-05	7.48e-06	NA	NA	NA	NA	NA	NA
2534_CyanoOrg	CyanoOrg	289.253	10.486	0.000445	0.000515	0.000232	NA	4.75e-05	3.11e-06	NA	NA	NA	NA	NA	NA
2538_CyanoOrg	CyanoOrg	290.031	10.8	1.43e-05	1.64e-05	6.5e-06	4.78e-05	0.000101	5.5e-06	NA	NA	NA	NA	NA	NA
2574_CyanoOrg	CyanoOrg	291.268	12.051	0.00364163	0.00176135	0.00149496	3.15e-05	4.68e-05	3.87e-06	0.0429158	0.00942063	0.017687	0.000329	0.000571	0.000137
2601_CyanoOrg	CyanoOrg	293.226	12.789	NA	NA	NA	NA	NA	NA	NA	NA	NA	0.000206	NA	NA
2644_CyanoOrg	CyanoOrg	295.205	10.756	1.6e-05	2.6e-05	2.07e-05	0.000158	0.000145	4.17e-05	0.00792423	0.00199418	0.00165382	0.00172897	0.00181171	0.00100268
2646_CyanoOrg	CyanoOrg	295.227	12.766	0.000342	0.000276	0.000352	0.000478	0.000617	5.53e-05	0.0307751	0.0113074	0.0146488	0.00202534	0.00184386	0.00124432
2649_CyanoOrg	CyanoOrg	295.299	13.27	0.000112	6.44e-05	6.84e-05	0.000581	0.000563	0.000107	0.108909	0.0169342	0.030424	0.00798278	0.0275536	0.00948171
2673_CyanoOrg	CyanoOrg	297.082	14.587	0.000149	9.98e-05	0.000135	0.000261	0.000522	3.14e-05	NA	NA	NA	NA	0.000467	NA
2677_CyanoOrg	CyanoOrg	297.082	14.948	6.33e-05	4.3e-05	5.67e-05	0.000111	0.000231	NA	NA	NA	NA	NA	NA	NA
2691_CyanoOrg	CyanoOrg	297.141	12.656	7.58e-05	0.000147	0.000137	0.000384	0.000517	NA	0.0125694	0.00147975	0.00425383	0.00708606	0.00218457	0.00286271
2692_CyanoOrg	CyanoOrg	297.141	12.869	NA	NA	NA	NA	NA	NA	NA	NA	NA	0.00144134	0.000343	0.00048
2694_CyanoOrg	CyanoOrg	297.206	11.949	0.000101	7.86e-05	8.61e-05	0.0001	NA	3.55e-06	0.0660322	0.0354599	0.0152646	0.000909	0.00249386	0.00100071
2698_CyanoOrg	CyanoOrg	297.242	12.976	0.00122163	0.000763	0.000966	0.000461	0.000676	9.69e-05	0.109319	0.0625226	0.0645093	0.0031187	0.0054481	0.00239022
2700_CyanoOrg	CyanoOrg	297.242	13.105	0.000221	0.000206	0.000231	0.000173	0.00028	2.17e-05	0.0189591	0.008198	0.00857116	0.000788	0.00106255	0.000658
2701_CyanoOrg	CyanoOrg	297.242	12.901	0.000129	0.000131	0.000154	0.00017	0.000189	1.44e-05	0.0122611	NA	0.00401538	0.000515	NA	0.000351
2702_CyanoOrg	CyanoOrg	297.243	12.733	0.000257	0.000191	0.000253	0.000169	0.000187	2.11e-05	0.0208261	0.00792919	0.00845987	0.000622	0.000541	0.000347
2709_CyanoOrg	CyanoOrg	297.315	11.936	0.000644	0.000549	0.000386	0.00014	0.000119	1.85e-05	0.196235	0.063829	0.0351772	0.00183177	0.00169141	0.00102394
2713_CyanoOrg	CyanoOrg	298.092	12.742	NA	NA	NA	2.79e-05	1.78e-05	6.8e-06	0.00277631	0.0010058	NA	0.000641	0.00150277	0.000525
2731_CyanoOrg	CyanoOrg	298.274	10.837	0.00113156	0.00099	0.000689	0.0107974	0.00840487	0.0010491	NA	NA	NA	NA	NA	NA
2734_CyanoOrg	CyanoOrg	298.31	11.328	9.83e-05	0.000101	0.000135	NA	NA	NA	NA	NA	NA	NA	NA	NA
2744_CyanoOrg	CyanoOrg	299.087	12.754	NA	9.85e-06	4.68e-06	0.000145	0.000133	2.24e-05	0.0247932	0.00854245	0.00587586	0.00408358	0.00885145	0.00306283
2756_CyanoOrg	CyanoOrg	299.222	12.18	0.000154	0.000189	0.000161	0.000149	NA	NA	0.033528	0.00898369	0.00808634	0.000438	0.000453	0.000346
2757_CyanoOrg	CyanoOrg	299.222	12.323	0.000238	0.000272	0.000211	0.000175	0.000176	NA	0.0407293	0.0103863	0.00884495	0.000687	0.00104823	0.000591
2759_CyanoOrg	CyanoOrg	299.258	11.666	0.000474	0.000359	0.000391	0.00158055	0.00188514	0.000177	0.0499917	0.0225957	0.0201163	0.0103556	0.0145551	0.0069018
2760_CyanoOrg	CyanoOrg	299.258	12.351	0.000219	0.000173	0.000142	0.000438	0.000536	9.1e-05	0.0906481	0.0488874	0.0168002	0.00582864	0.0160933	0.00491375
2761_CyanoOrg	CyanoOrg	299.258	11.91	0.000439	0.000331	0.000198	0.000252	0.000402	3.35e-05	0.230017	0.0688476	0.083607	0.00803877	0.012944	0.00687336
2762_CyanoOrg	CyanoOrg	299.258	13.136	0.000584	0.000503	0.000543	0.00132437	0.00169917	0.000174	0.0559187	0.0281499	0.030557	0.00802302	0.0080965	0.0049901
2766_CyanoOrg	CyanoOrg	299.258	13.342	0.000728	0.000562	0.000824305	0.000368	0.000749	5.96e-05	0.0970953	0.0379714	0.0627159	0.0140029	0.0175852	0.00848938
2778_CyanoOrg	CyanoOrg	300.199	4.389	0.00351085	0.00173872	0.00264886	0.0200528	NA	NA	NA	NA	NA	NA	NA	NA
2783_CyanoOrg	CyanoOrg	300.29	11.799	0.000212	0.000231	0.000256	0.0010757	0.00128247	6.19e-05	0.00992188	0.00237127	0.00259538	0.00232188	0.00169528	0.00128994
2793_CyanoOrg	CyanoOrg	301.118	13.282	NA	NA	NA	1.04e-05	NA	2.5e-06	0.00137109	0.000524	NA	0.000286	0.000757	0.000362
2800_CyanoOrg	CyanoOrg	301.201	11.64	NA	NA	NA	NA	NA	NA	0.0217447	0.00383699	0.00723749	NA	NA	NA
2802_CyanoOrg	CyanoOrg	301.216	11.765	1.04e-05	2.47e-05	1.73e-05	0.0140677	0.0164043	0.00135019	NA	NA	NA	0.013377	0.002647	0.0027838
2803_CyanoOrg	CyanoOrg	301.216	11.572	NA	NA	NA	0.000687	0.000576	5.55e-05	NA	NA	NA	NA	NA	NA
2804_CyanoOrg	CyanoOrg	301.216	10.326	0.000196	0.000224	0.000262	0.00233168	0.00165257	0.000295	0.0424227	0.0178791	0.0146099	0.00627377	0.00787436	0.00437116
2805_CyanoOrg	CyanoOrg	301.216	10.236	2.05e-05	2.23e-05	2.75e-05	0.000181	0.0002	1.33e-05	0.00503172	0.00307437	0.00245231	0.000686	0.000814	0.000494
2806_CyanoOrg	CyanoOrg	301.217	8.843	NA	NA	NA	0.000161	0.000186	NA	NA	NA	NA	NA	NA	NA
2807_CyanoOrg	CyanoOrg	301.238	9.281	1.54e-05	1.89e-05	3.09e-05	8.89e-05	6.94e-05	NA	0.00460514	0.00175156	0.0012397	0.000158	NA	NA
2811_CyanoOrg	CyanoOrg	301.31	12.477	4.07e-06	1.93e-05	2.84e-05	NA	NA	NA	0.00656184	NA	0.00170357	NA	NA	NA
2834_CyanoOrg	CyanoOrg	303.232	11.893	NA	NA	NA	0.000625	0.00065	5.06e-05	NA	NA	NA	NA	NA	NA
2835_CyanoOrg	CyanoOrg	303.253	11.729	0.000988	0.000642	0.000814	0.00142546	0.00206732	0.000189	0.365602	0.15376	0.161314	0.0210979	0.0408518	0.0196673
2836_CyanoOrg	CyanoOrg	303.253	11.7	0.000988	0.000642	0.000814	0.00142546	0.00212429	NA	0.365602	0.15376	0.161314	0.0208921	0.0408518	0.0196673
2837_CyanoOrg	CyanoOrg	303.253	12.135	NA	NA	NA	NA	NA	NA	0.145896	0.0855883	0.0341349	0.0139062	0.0313744	0.0121931
2838_CyanoOrg	CyanoOrg	303.253	11.493	0.000639	0.000466	0.000546	0.00371587	0.0040352	0.000346	0.0616144	0.0290062	0.0289753	0.0230806	0.040194	0.0190421
2839_CyanoOrg	CyanoOrg	303.253	9.749	0.000139	0.000162	0.000188	0.00655532	0.00507061	0.000654	0.409722	0.362528	0.0440391	0.0721212	0.00717009	0.0159732
2840_CyanoOrg	CyanoOrg	303.253	9.633	0.000131	0.000121	0.000135	0.00266717	0.00172162	0.000159	0.0701269	0.0386767	0.0105267	0.0152767	0.013262	0.00648476
2841_CyanoOrg	CyanoOrg	303.253	11.342	0.00102305	0.000692	0.000799	0.000139	0.000132	1.04e-05	0.0509931	0.0216241	0.0247214	0.000996	NA	NA
2842_CyanoOrg	CyanoOrg	303.253	10.683	NA	NA	NA	NA	NA	NA	0.0169623	0.0117431	0.00384589	0.00376466	0.00779565	0.00287924
2843_CyanoOrg	CyanoOrg	303.253	12.953	0.00132107	0.000984	0.00118082	0.00351259	0.00457984	0.000492	0.115516	0.0515423	0.0598534	0.0195554	0.021237	0.0125903
2844_CyanoOrg	CyanoOrg	303.253	9.032	NA	NA	NA	NA	NA	NA	NA	NA	NA	0.000571	0.000865	0.000387
2845_CyanoOrg	CyanoOrg	303.253	9.175	NA	NA	NA	0.000181	0.000147	NA	NA	NA	NA	0.00161166	0.00101261	0.000494
2846_CyanoOrg	CyanoOrg	303.253	8.591	NA	NA	NA	NA	NA	NA	0.00527631	NA	0.0015264	0.000918	0.0018165	0.000705
2850_CyanoOrg	CyanoOrg	304.06	13.477	NA	NA	NA	1.33e-05	6.64e-06	3.34e-06	0.0014018	0.00069	NA	0.000214	0.000474	0.000212
2855_CyanoOrg	CyanoOrg	304.3	11.475	0.000104	0.000105	8.57e-05	0.00027	0.000308	0.0041934	NA	NA	NA	NA	NA	NA
2874_CyanoOrg	CyanoOrg	305.248	9.144	0.000102	9.96e-05	5.9e-05	NA	NA	NA	NA	NA	NA	NA	NA	NA
2878_CyanoOrg	CyanoOrg	305.269	9.209	NA	1.01e-05	NA	0.000493	0.000858	4.35e-05	NA	NA	NA	NA	NA	NA
2882_CyanoOrg	CyanoOrg	306.076	13.239	NA	NA	NA	NA	NA	NA	0.00484533	0.00314458	0.000593	0.000472	0.00120428	0.00047
2914_CyanoOrg	CyanoOrg	307.227	12.011	0.000443	0.000367	0.000299	0.00117676	0.00116237	0.000186	0.305601	0.153798	0.0643084	0.0237939	0.0417777	0.0170675
2915_CyanoOrg	CyanoOrg	307.227	12.872	NA	NA	NA	NA	NA	NA	0.00235545	0.00143819	0.00108384	0.000473	0.000461	0.000284
2918_CyanoOrg	CyanoOrg	307.263	10.781	0.000199	0.00018	9.71e-05	NA	NA	NA	NA	NA	NA	NA	NA	NA
2919_CyanoOrg	CyanoOrg	307.263	10.856	0.00103938	0.000948	0.000524	NA	NA	NA	NA	NA	NA	NA	NA	NA
2920_CyanoOrg	CyanoOrg	307.263	10.481	0.000423	0.000407	0.000167	NA	NA	NA	NA	NA	NA	NA	NA	NA
2921_CyanoOrg	CyanoOrg	307.299	11.988	7.65e-06	1.16e-05	7e-06	0.000154	8.84e-05	2.23e-05	NA	NA	NA	NA	NA	NA
2930_CyanoOrg	CyanoOrg	308.133	13.929	NA	NA	NA	NA	NA	NA	NA	NA	NA	0.000817	0.000404	0.000395
2940_CyanoOrg	CyanoOrg	308.295	10.978	0.0015108	0.00180234	0.000502	0.00432522	0.00230949	0.000887	NA	NA	NA	NA	NA	NA
2965_CyanoOrg	CyanoOrg	309.242	12.133	0.00469381	0.0038917	0.00701694	0.0118418	0.0465426	0.0022057	2.97484	1.8808	0.67334	0.1895	0.703764	0.304652
2966_CyanoOrg	CyanoOrg	309.242	12.951	0.0805492	0.0591653	0.0684429	0.203017	0.265894	0.0287167	6.54261	2.94322	3.51134	1.0748	1.1435	0.708405
2967_CyanoOrg	CyanoOrg	309.242	12.718	0.0100482	0.00934722	0.0112584	0.0168045	0.0192295	0.00147464	0.732199	0.232995	0.305817	0.0436375	0.0389136	0.0283912
2968_CyanoOrg	CyanoOrg	309.242	11.671	0.00252862	0.00221505	0.00215723	0.00148554	0.00204606	0.000169	0.195397	0.0713032	0.0942232	0.013406	0.0185907	0.00915388
2969_CyanoOrg	CyanoOrg	309.242	12.175	0.00563098	0.00381655	0.00701694	0.0239014	0.0465426	0.00307421	2.97484	1.8808	0.67334	0.149343	0.703764	0.304652
2970_CyanoOrg	CyanoOrg	309.242	12.559	0.00101605	0.000867	0.000922	0.00250421	0.00324047	0.000363	0.12431	0.0471048	0.0349447	0.0208219	0.0311186	0.0139654
2971_CyanoOrg	CyanoOrg	309.242	11.058	2.65e-05	2.01e-05	NA	0.000419	0.000212	3.63e-05	0.038784	0.0225059	0.00822406	0.0158718	0.0408467	0.012622
2972_CyanoOrg	CyanoOrg	309.242	11.406	NA	NA	NA	0.00265655	0.000531	0.000196	NA	NA	NA	0.0230401	0.0505842	0.0234191
2973_CyanoOrg	CyanoOrg	309.242	13.333	0.00150479	0.00123924	0.00157183	0.00224557	0.00396731	0.00028	0.173992	0.0569809	0.0821523	0.0400617	0.0388401	0.0195356
2974_CyanoOrg	CyanoOrg	309.242	11.343	0.00434718	0.00302265	0.00341064	0.000604	0.00063	NA	0.354487	0.164647	0.162475	0.00461221	0.00647629	NA
2975_CyanoOrg	CyanoOrg	309.242	10.683	NA	9.43e-06	NA	0.000162	5.88e-05	9.14e-06	0.0327077	0.0225972	0.00793035	0.00724934	0.0143639	0.00526828
2976_CyanoOrg	CyanoOrg	309.242	11.467	0.000363	0.000336	0.00031	0.00265655	0.00197707	0.000131	0.0317299	NA	NA	NA	NA	NA
2977_CyanoOrg	CyanoOrg	309.243	13.089	NA	0.00266986	0.00283322	0.0108153	0.0155904	0.00104869	0.247666	NA	NA	0.0538451	0.0598733	0.0331203
2983_CyanoOrg	CyanoOrg	309.657	13.621	NA	NA	NA	NA	NA	NA	NA	NA	NA	0.00233604	0.000772	0.000987
2984_CyanoOrg	CyanoOrg	309.844	13.162	NA	NA	NA	NA	NA	NA	0.00368796	0.000903	0.00278567	0.000307	0.000522	0.000249
2993_CyanoOrg	CyanoOrg	310.31	11.731	1.79e-05	1.82e-05	1.55e-05	0.000227	0.000149	5.01e-05	0.00708749	0.00192509	0.000676	0.00107478	0.00227469	0.0008
2996_CyanoOrg	CyanoOrg	310.65	12.954	2.31e-05	2.61e-05	1.87e-05	8.5e-06	0.000116	6.46e-06	0.00197616	0.000487	0.00180452	0.000324	0.000365	0.000239
3004_CyanoOrg	CyanoOrg	311.121	12.732	NA	NA	NA	NA	NA	NA	NA	NA	NA	0.000278	0.000164	3.48e-05
3018_CyanoOrg	CyanoOrg	311.237	12.861	0.000116	0.000144	0.000122	0.000835	0.00111947	0.000141	0.0178435	0.00282666	0.00609166	0.00545306	0.00426179	0.00238667
3021_CyanoOrg	CyanoOrg	311.258	12.381	0.0057635	0.00402918	0.0047141	0.0170111	0.0350541	0.00255938	0.257751	0.134872	0.15255	0.190609	0.23599	0.138376
3022_CyanoOrg	CyanoOrg	311.258	13.526	0.00130285	0.00102161	0.00125503	0.00190153	0.00236235	0.000135	0.341236	0.0707431	0.209897	0.077289	0.105442	0.0435947
3023_CyanoOrg	CyanoOrg	311.258	11.494	0.00768334	0.0057836	0.00615419	0.0394583	0.0449263	0.00399491	0.540442	0.239239	0.25204	0.244656	0.404269	0.19885
3024_CyanoOrg	CyanoOrg	311.258	13.157	0.0856855	0.0693652	0.0880189	0.160782	0.248391	0.0209915	9.15504	4.64338	6.01221	1.35044	1.7697	0.966773
3025_CyanoOrg	CyanoOrg	311.258	11.823	0.0061214	0.00532398	0.00504162	0.0406367	0.0567172	0.00472292	0.893011	0.256467	0.336222	0.306728	0.438317	0.22509
3026_CyanoOrg	CyanoOrg	311.258	12.775	0.00158307	0.00129712	0.00129931	0.00441763	0.00648771	0.000534	0.170141	0.0604721	0.0546256	0.0271418	0.0349898	0.0179059
3027_CyanoOrg	CyanoOrg	311.258	11.639	0.00171847	0.00152095	0.0015651	0.0226795	0.0262751	0.00224095	0.139266	0.0481301	0.0609136	0.106757	0.15604	0.0793024
3028_CyanoOrg	CyanoOrg	311.258	10.029	4.1e-05	4.72e-05	5.2e-05	0.000127	0.00014	1.77e-05	0.0321111	0.0137952	0.00508976	0.00133684	0.00130776	0.000672
3029_CyanoOrg	CyanoOrg	311.258	8.967	NA	NA	NA	NA	3.58e-05	NA	NA	NA	NA	0.000504	0.000837	0.000323
3031_CyanoOrg	CyanoOrg	311.306	11.981	3.44e-05	2.8e-05	3.03e-05	0.00113747	0.000808	7.34e-05	NA	NA	NA	NA	NA	NA
3034_CyanoOrg	CyanoOrg	312.196	11.29	7.41e-05	3.05e-05	2.66e-05	0.000702	0.000272	4.35e-05	NA	NA	NA	NA	NA	NA
3037_CyanoOrg	CyanoOrg	312.232	9.308	0.000578	0.000115	3.77e-05	0.000115	0.000698	0.000232	NA	NA	NA	NA	NA	NA
3059_CyanoOrg	CyanoOrg	313.201	12.001	4.74e-05	3.76e-05	2.9e-05	2.66e-05	NA	NA	0.0042878	0.00101796	0.0013597	NA	NA	NA
3065_CyanoOrg	CyanoOrg	313.273	12.202	NA	NA	NA	NA	NA	NA	NA	0.437347	NA	NA	NA	NA
3066_CyanoOrg	CyanoOrg	313.273	13.423	NA	NA	0.000755	0.000891	0.00116391	NA	0.654795	0.0557596	0.102074	0.17768	0.318844	0.162783
3067_CyanoOrg	CyanoOrg	313.273	11.812	0.0146261	0.0118914	0.012164	0.0766211	0.104435	0.00905382	2.76947	NA	NA	0.604119	0.867413	0.450458
3068_CyanoOrg	CyanoOrg	313.273	12.431	0.000659	0.00045	0.00058	0.00241332	0.00453754	0.00031	0.262825	0.0855692	NA	0.0502148	0.0609736	0.0357163
3069_CyanoOrg	CyanoOrg	313.274	12.643	NA	NA	NA	NA	NA	NA	0.159571	0.0556825	0.0793103	0.187159	0.3237	0.155163
3070_CyanoOrg	CyanoOrg	313.274	12.564	0.000631	0.000662	0.000345	0.00151153	0.00236138	0.000439	0.400892	0.165272	0.0933437	0.0374776	0.0815881	0.0308807
3071_CyanoOrg	CyanoOrg	313.274	11.722	0.0206568	0.0151594	0.0173438	0.0190624	0.0277447	0.00248586	5.78483	3.20036	3.67579	0.293259	0.582809	0.2765
3072_CyanoOrg	CyanoOrg	313.274	12.07	0.0103319	0.00703341	0.00969884	0.021258	0.0389063	0.00230051	5.01966	0.697585	2.47998	0.681935	0.951984	0.555862
3073_CyanoOrg	CyanoOrg	313.274	13.526	0.000951	0.00086	0.00154538	0.00115593	0.00171722	5.92e-05	0.446374	0.109439	0.219052	0.0971204	0.108654	0.0508062
3074_CyanoOrg	CyanoOrg	313.274	11.061	9.08e-05	8.88e-05	4.67e-05	0.00198144	0.00109232	0.00017	0.198872	0.124619	0.0352756	0.0830707	0.220139	0.0664689
3075_CyanoOrg	CyanoOrg	313.274	13.333	0.0029989	0.00257343	0.00267866	0.00263414	0.0048685	0.000371	0.308466	0.0957773	0.152862	0.061997	0.0581235	0.0309125
3076_CyanoOrg	CyanoOrg	313.274	9.361	NA	4.31e-06	5.66e-06	2.76e-05	2.35e-05	7.11e-06	0.00635074	NA	NA	0.00103918	0.00163256	0.000668
3077_CyanoOrg	CyanoOrg	313.274	9.878	NA	NA	NA	NA	NA	NA	0.00526898	0.00217377	NA	0.00101199	0.00104368	0.000354
3078_CyanoOrg	CyanoOrg	313.274	11.178	NA	NA	NA	NA	NA	NA	0.105551	0.054883	0.018792	NA	0.0156304	NA
3079_CyanoOrg	CyanoOrg	313.274	9.27	NA	NA	NA	2.52e-05	2.81e-05	5.13e-06	0.00198984	NA	NA	0.000653	0.000976	0.000392
3097_CyanoOrg	CyanoOrg	314.305	12.133	0.000205	0.000341	0.000391	8.98e-05	NA	3.07e-06	0.0710765	0.0115008	0.0246227	0.000842	0.000602	0.000323
3118_CyanoOrg	CyanoOrg	315.217	12.31	5.34e-05	5.43e-05	3.22e-05	2.41e-05	NA	NA	0.00456634	0.000978	0.00122267	NA	NA	NA
3119_CyanoOrg	CyanoOrg	315.232	12.783	NA	NA	NA	0.000408	0.00119881	8.05e-05	NA	NA	NA	0.00648056	0.00402998	0.00201473
3120_CyanoOrg	CyanoOrg	315.232	10.298	0.000339	0.000436	0.000223	NA	NA	NA	NA	NA	NA	NA	NA	NA
3134_CyanoOrg	CyanoOrg	316.285	10.499	0.000719	0.000504	0.000517	0.000605	0.000832	NA	0.048166	0.0217611	0.00836712	0.00386438	0.00147894	0.00153057
3145_CyanoOrg	CyanoOrg	317.248	10.55	0.000249	0.000307	0.000138	NA	NA	NA	NA	NA	NA	NA	NA	NA
3146_CyanoOrg	CyanoOrg	317.269	10.11	NA	NA	NA	NA	NA	NA	0.00487078	0.00460846	0.0010722	0.000429	NA	NA
3158_CyanoOrg	CyanoOrg	318.264	9.255	9.56e-05	0.000176	0.000129	0.000923	0.00229971	8.48e-05	0.00335922	0.00092	NA	0.00235139	0.00173746	0.000798
3165_CyanoOrg	CyanoOrg	319.129	13.282	NA	NA	NA	NA	NA	NA	NA	0.000652	NA	NA	0.00103171	NA
3188_CyanoOrg	CyanoOrg	319.3	12.244	3.38e-05	4e-05	2.45e-05	0.000282	0.000233	6.42e-05	NA	NA	NA	NA	NA	NA
3203_CyanoOrg	CyanoOrg	320.256	10.839	0.000404	0.000405	0.000244	0.00325243	0.00312354	0.000423	NA	NA	NA	NA	NA	NA
3206_CyanoOrg	CyanoOrg	320.331	12.922	4.4e-05	3.98e-05	1.79e-05	7.93e-06	1.32e-05	NA	0.016162	0.00211265	0.00408331	0.000446	0.000359	0.000134
3218_CyanoOrg	CyanoOrg	321.145	13.358	NA	NA	NA	4.13e-05	7.84e-05	8.97e-06	NA	NA	NA	NA	NA	NA
3229_CyanoOrg	CyanoOrg	321.279	12.527	NA	NA	NA	3.1e-05	8.46e-05	5.59e-06	NA	NA	NA	NA	NA	NA
3233_CyanoOrg	CyanoOrg	322.048	13.241	NA	NA	NA	NA	NA	NA	0.00329929	0.00168168	0.000278	0.00045	0.00135966	0.00044
3234_CyanoOrg	CyanoOrg	322.078	14.587	4.96e-05	3.14e-05	4.5e-05	9.81e-05	0.000183	9.52e-06	NA	NA	NA	NA	NA	NA
3239_CyanoOrg	CyanoOrg	322.078	15.269	NA	6.67e-06	1.2e-05	1.91e-05	3.54e-05	NA	NA	NA	NA	NA	NA	NA
3261_CyanoOrg	CyanoOrg	322.625	11.915	1.42e-05	6.8e-06	NA	0.000127	5.81e-05	1.2e-05	NA	NA	NA	NA	NA	NA
3263_CyanoOrg	CyanoOrg	322.691	6.768	NA	NA	NA	NA	NA	NA	NA	NA	NA	0.00331847	0.00314196	0.00334115
3275_CyanoOrg	CyanoOrg	323.222	12.235	6.11e-05	5.94e-05	6.1e-05	0.000302	0.000215	3.48e-05	0.0456331	0.0191578	0.00628177	0.00544555	0.0114719	0.00474752
3276_CyanoOrg	CyanoOrg	323.222	11.038	1.84e-05	1.67e-05	NA	7.77e-05	5.44e-05	2.13e-05	0.00813447	0.00791049	0.0022368	0.00164629	0.00172977	0.00117725
3277_CyanoOrg	CyanoOrg	323.222	10.568	1.89e-05	1.45e-05	1.27e-05	0.000130015	7.26e-05	8e-06	0.0120333	0.00355625	0.00288755	0.000831	0.00158436	0.000644
3279_CyanoOrg	CyanoOrg	323.222	11.408	NA	NA	NA	NA	NA	NA	0.0138682	0.00519291	0.00360237	0.00110024	0.00186868	0.00132415
3280_CyanoOrg	CyanoOrg	323.258	13.115	2.85e-05	3.1e-05	3.68e-05	0.000125	0.000157	9.41e-06	0.00315596	0.000847	0.00175245	0.000594	0.000498	0.000398
3281_CyanoOrg	CyanoOrg	323.258	12.719	2.4e-05	2.24e-05	3.17e-05	3.86e-05	3.97e-05	4.17e-06	NA	NA	NA	NA	NA	NA
3282_CyanoOrg	CyanoOrg	323.258	10.64	4.13e-05	3.58e-05	1.75e-05	NA	NA	NA	NA	NA	NA	NA	NA	NA
3283_CyanoOrg	CyanoOrg	323.258	9.239	3.14e-05	3.11e-05	2.03e-05	NA	NA	NA	NA	NA	NA	NA	NA	NA
3284_CyanoOrg	CyanoOrg	323.259	9.141	9.51e-05	0.000125	7.41e-05	NA	NA	NA	NA	NA	NA	NA	NA	NA
3300_CyanoOrg	CyanoOrg	324.29	11.296	0.000118	0.000116	9.34e-05	0.00222798	0.00113629	0.000312	NA	NA	NA	NA	NA	NA
3304_CyanoOrg	CyanoOrg	324.326	11.381	NA	NA	NA	NA	NA	NA	0.00519169	0.00417922	0.00222583	0.00270121	0.00155633	0.000881
3314_CyanoOrg	CyanoOrg	325.113	12.95	0.00026	0.000185	0.000224	0.000636	0.000742	6.9e-05	0.014362	0.00369712	0.00586341	0.00308769	0.00339761	0.00185492
3315_CyanoOrg	CyanoOrg	325.113	12.383	NA	NA	NA	9.46e-05	0.000234	1.29e-05	NA	NA	NA	0.00145398	0.00179216	0.00101738
3316_CyanoOrg	CyanoOrg	325.113	12.646	NA	NA	NA	NA	NA	NA	NA	NA	NA	0.00108364	0.00175727	0.000748
3317_CyanoOrg	CyanoOrg	325.113	13.158	0.000212	0.000176	0.000226	0.000328	0.000537	2.52e-05	0.0196663	0.00778108	0.0117702	0.00324338	0.00424488	0.00246638
3319_CyanoOrg	CyanoOrg	325.113	12.181	NA	2.13e-05	2.33e-05	0.000147	0.000282	1.6e-05	0.00054	NA	NA	0.00109586	0.0012292	0.00073
3320_CyanoOrg	CyanoOrg	325.122	11.78	NA	NA	NA	NA	NA	NA	NA	NA	NA	0.000469	0.000766	0.000279
3326_CyanoOrg	CyanoOrg	325.237	12.274	NA	1.12e-05	1.07e-05	NA	NA	NA	0.062054	0.0315759	0.0101435	0.00059	0.00262499	0.000713
3327_CyanoOrg	CyanoOrg	325.237	12.384	0.000497	0.000454	0.000379	0.0031149	0.00167605	0.000488	0.345614	0.186531	0.0670114	0.0410745	0.140798	0.0521311
3328_CyanoOrg	CyanoOrg	325.237	11.494	3.64e-05	2.5e-05	2.21e-05	0.000122	NA	2.88e-05	NA	NA	NA	NA	NA	NA
3329_CyanoOrg	CyanoOrg	325.237	12.802	NA	1.39e-05	8.28e-06	4.97e-05	8.06e-05	1.39e-05	0.0110629	0.00329555	NA	0.0016985	0.0039768	0.0012057
3330_CyanoOrg	CyanoOrg	325.237	11.642	1.49e-05	NA	NA	0.000247	0.000113	4.36e-05	0.00561255	0.00501569	0.00127164	0.00263884	0.0101682	0.00354854
3331_CyanoOrg	CyanoOrg	325.237	12.489	NA	NA	NA	0.000118	NA	2.7e-05	0.0277986	0.0102127	0.00438083	0.00348704	0.0150887	0.00468899
3332_CyanoOrg	CyanoOrg	325.237	13.616	NA	NA	NA	NA	NA	NA	0.00520057	0.0015973	NA	0.000493	0.00253858	0.000769
3333_CyanoOrg	CyanoOrg	325.237	10.879	NA	5.66e-06	NA	0.000161	5.74e-05	1.59e-05	0.0120084	0.0063507	0.00346194	0.00354242	0.00883276	0.00398386
3334_CyanoOrg	CyanoOrg	325.237	11.248	NA	NA	NA	0.00024	0.000117	2.8e-05	0.0115669	0.00723844	NA	0.00520082	0.0186263	0.00678065
3335_CyanoOrg	CyanoOrg	325.238	8.665	NA	NA	NA	NA	NA	NA	0.0029509	NA	NA	0.000307	0.00152959	0.000392
3339_CyanoOrg	CyanoOrg	325.274	13.34	0.000144	0.000121	0.000179	4.79e-05	0.000107	6.29e-06	0.018748	0.00603865	0.0134803	0.00199946	0.00258175	0.00121551
3342_CyanoOrg	CyanoOrg	325.31	13.611	NA	NA	NA	NA	NA	NA	NA	NA	NA	0.00208412	0.00290701	0.00107768
3351_CyanoOrg	CyanoOrg	326.306	11.593	0.00126309	0.00127159	0.000558	0.0103058	0.00698092	0.00266329	NA	NA	NA	NA	NA	NA
3389_CyanoOrg	CyanoOrg	327.232	11.026	0.000528	0.000622	0.000712	0.00508991	0.00467135	0.000634	0.115596	0.0491291	0.0354533	0.0168574	0.020402	0.0117288
3392_CyanoOrg	CyanoOrg	327.253	12.953	0.000451	0.000365	0.000423	0.00120768	0.0015249	0.000146	0.042225	0.0138424	0.0190649	0.00607228	0.0061561	0.00358231
3393_CyanoOrg	CyanoOrg	327.253	12.561	0.000475	0.000432	0.000449	0.000125	0.000132	3.5e-05	0.0449421	0.0140189	0.0149273	0.00138367	0.00363015	0.000708
3394_CyanoOrg	CyanoOrg	327.253	11.346	0.000375	0.00026	0.000296	0.000103	0.000101	9.1e-06	0.0381744	0.0152691	0.015348	0.00128334	0.00233009	0.00125477
3395_CyanoOrg	CyanoOrg	327.253	9.677	3.16e-05	3.88e-05	4.17e-05	0.000188	0.000201	2.49e-05	0.01246	0.00406057	0.00263522	0.00220136	0.002162	0.00114512
3396_CyanoOrg	CyanoOrg	327.253	12.721	0.000139	0.000149	0.00015	0.000196	0.000203	2.18e-05	0.0108515	0.00283461	0.0034611	0.000466	0.00071	0.000302
3398_CyanoOrg	CyanoOrg	327.253	8.464	NA	NA	NA	NA	NA	NA	0.00388261	NA	NA	0.000263	0.00117549	0.000263
3406_CyanoOrg	CyanoOrg	328.191	10.251	0.000195	2.29e-05	1.42e-05	0.000395	0.000222	4.44e-05	NA	NA	NA	NA	NA	NA
3409_CyanoOrg	CyanoOrg	328.227	8.007	0.0131645	0.00371371	0.000129	0.000187	0.0397397	0.00716632	0.000805	NA	NA	0.00022	0.000291	NA
3424_CyanoOrg	CyanoOrg	329.18	12.266	NA	NA	NA	NA	NA	NA	0.0168524	0.00764939	0.00490984	0.000114	0.000987	0.000144
3425_CyanoOrg	CyanoOrg	329.18	11.129	2.3e-05	1.74e-05	1.76e-05	0.000134	9.18e-05	1.5e-05	0.0111221	0.00480819	0.00270401	0.000549	0.00112904	0.000562
3433_CyanoOrg	CyanoOrg	329.269	11.823	0.000512	0.00045	0.000451	0.00376532	0.00483686	0.000419	0.0778105	0.022181	0.0274549	0.0273066	0.0394048	0.0201191
3434_CyanoOrg	CyanoOrg	329.269	12.921	5.17e-05	6.17e-05	5.06e-05	8.28e-05	8.29e-05	1.49e-05	0.00531242	0.0011862	0.00249238	NA	NA	NA
3435_CyanoOrg	CyanoOrg	329.269	11.495	0.000702	0.000527	0.000574	0.00380276	0.0043588	0.000364	0.0493488	0.0210948	0.0228526	0.023202	0.0385587	0.0188486
3436_CyanoOrg	CyanoOrg	329.269	13.157	0.00069	0.000437	0.000642	0.00153323	0.00187865	0.000169	0.0755891	0.0302415	0.0390534	0.0097721	0.0133391	0.0071342
3437_CyanoOrg	CyanoOrg	329.269	8.966	NA	NA	NA	0.000104	8.5e-05	1.77e-05	0.00230824	NA	NA	0.0016335	0.00236548	0.00096
3438_CyanoOrg	CyanoOrg	329.269	10.029	0.000179	0.000201	0.00015	0.000299	0.000512	6.37e-05	0.104839	0.0363451	0.0190331	0.00605838	0.00617866	0.00269735
3440_CyanoOrg	CyanoOrg	329.269	11.64	0.000159	9.11e-05	0.000142	0.00187065	0.00200108	0.000185	0.0084129	0.00319512	0.00331384	0.00716792	0.0106741	0.00543577
3443_CyanoOrg	CyanoOrg	330.118	13.34	NA	NA	NA	NA	NA	NA	0.000711	0.000144	NA	0.000255	0.00111892	0.000312
3455_CyanoOrg	CyanoOrg	330.3	10.929	0.0123192	0.00763555	0.00848501	0.0100479	0.0135405	0.000283	0.610903	0.259671	0.13971	0.081022	0.0427962	0.0410045
3456_CyanoOrg	CyanoOrg	330.3	10.758	3.18e-05	2.69e-05	2.9e-05	0.000136	0.000157	1.4e-05	NA	NA	NA	NA	NA	NA
3458_CyanoOrg	CyanoOrg	330.612	11.913	1.52e-05	4.83e-06	NA	7.31e-05	4.91e-05	9.59e-06	NA	NA	NA	NA	NA	NA
3468_CyanoOrg	CyanoOrg	331.166	12.251	NA	NA	NA	NA	NA	NA	0.0207036	0.015823	0.00608707	0.000103	0.000874	0.000177
3475_CyanoOrg	CyanoOrg	331.284	11.725	0.00190191	0.00130941	0.00156866	0.00187793	0.00287251	0.000242	0.727583	0.278921	0.318524	0.0317244	NA	0.0537302
3476_CyanoOrg	CyanoOrg	331.284	11.694	0.00190191	0.00130941	0.00156866	0.00187793	0.00287251	NA	0.727583	0.278921	0.318524	0.0317244	0.110616	0.0537302
3477_CyanoOrg	CyanoOrg	331.284	12.063	NA	NA	NA	NA	NA	NA	0.310512	0.0463875	0.159945	0.0443716	0.0610731	0.0356547
3479_CyanoOrg	CyanoOrg	331.284	11.808	0.000808	0.000652	0.000705	0.00425197	0.00558735	0.000511	NA	NA	NA	0.0321767	NA	NA
3480_CyanoOrg	CyanoOrg	331.284	11.061	NA	NA	NA	0.000228	0.000248	1.5e-05	0.0268748	0.0106572	0.00499886	0.0108913	0.0315156	0.00832437
3481_CyanoOrg	CyanoOrg	331.284	9.272	NA	4.46e-06	NA	4.04e-05	4.64e-05	8.08e-06	0.00262255	NA	NA	0.00102931	0.00157188	0.000643
3482_CyanoOrg	CyanoOrg	331.284	10.461	2.17e-05	2.65e-05	2.04e-05	0.000594	0.000714	9.96e-05	0.0230333	0.0273862	0.00793599	0.00586591	0.00173049	0.0017412
3483_CyanoOrg	CyanoOrg	331.284	9.361	1.17e-05	8.82e-06	1.03e-05	3.64e-05	4.59e-05	1.21e-05	0.0118003	0.0027038	0.00277059	0.00221905	0.00325858	0.00139735
3484_CyanoOrg	CyanoOrg	331.284	9.878	NA	NA	NA	0.00013	0.000153	NA	NA	NA	NA	0.00230353	0.00135175	0.000638
3485_CyanoOrg	CyanoOrg	331.3	13.018	9.31e-06	1.56e-05	1.47e-05	0.000376	0.000492	4.15e-05	0.00650341	0.00127751	0.00173488	0.000587	0.000204	0.000363
3500_CyanoOrg	CyanoOrg	332.331	12.43	NA	NA	4.25e-05	0.000248	0.000132	NA	NA	NA	NA	NA	NA	NA
3559_CyanoOrg	CyanoOrg	335.18	11.246	1.5e-05	2.37e-05	1.7e-05	0.000113	8.13e-05	1.58e-05	0.0244599	0.00792962	0.00354075	0.0009	0.00204696	0.000499
3561_CyanoOrg	CyanoOrg	335.222	12.72	9.72e-06	1.09e-05	1.36e-05	2.33e-05	NA	NA	NA	NA	NA	NA	NA	NA
3562_CyanoOrg	CyanoOrg	335.237	11.448	5.39e-05	6.26e-05	7.88e-05	0.00112291	0.000597	0.000106	0.0240383	0.0108556	0.010079	0.00391912	0.00801175	0.00304918
3567_CyanoOrg	CyanoOrg	335.294	11.981	0.000173	0.000188	9.78e-05	0.0020741	0.00133785	0.000329	0.0116762	0.00169353	0.00391011	0.000794	0.00191071	0.000543
3568_CyanoOrg	CyanoOrg	335.295	13.238	3.6e-06	NA	4.01e-06	0.000251	0.00052	3.39e-05	NA	NA	NA	0.00088	0.000522	0.000467
3584_CyanoOrg	CyanoOrg	336.326	12.517	0.000158	0.00016	0.000101	0.000787	0.000484	0.000136	0.142006	0.0371922	0.0169744	0.00488616	0.0140873	0.00351384
3588_CyanoOrg	CyanoOrg	336.326	11.638	0.0186157	0.0194841	0.00955607	0.0512989	0.0444882	0.0115227	2.35315	0.406151	0.779885	0.0282275	0.0465125	0.0174674
3592_CyanoOrg	CyanoOrg	336.379	11.634	1.27e-05	1.73e-05	7.88e-06	5.12e-05	3.06e-05	1.11e-05	NA	NA	NA	NA	NA	NA
3605_CyanoOrg	CyanoOrg	337.214	10.347	1.59e-05	3.38e-05	NA	NA	NA	NA	NA	NA	NA	NA	NA	NA
3610_CyanoOrg	CyanoOrg	337.238	12.719	NA	NA	NA	NA	NA	NA	0.00114423	NA	0.000384	NA	NA	NA
3611_CyanoOrg	CyanoOrg	337.253	13.094	NA	NA	NA	NA	NA	NA	NA	NA	NA	0.000622	0.000542	0.000604
3612_CyanoOrg	CyanoOrg	337.253	12.972	NA	NA	NA	NA	NA	NA	NA	NA	NA	0.00138879	0.00157964	0.000929
3613_CyanoOrg	CyanoOrg	337.274	13.305	2.03e-05	NA	NA	0.00071	0.00144889	8.64e-05	0.00465996	0.00172084	0.00304516	0.0214445	0.0282859	0.0118239
3615_CyanoOrg	CyanoOrg	337.274	12.527	NA	NA	NA	0.000185	0.000496	5.63e-05	0.00310757	0.00155073	NA	0.00784276	0.00909586	0.00385613
3618_CyanoOrg	CyanoOrg	338.109	14.589	1.14e-05	6.87e-06	5.71e-06	1.36e-05	3.7e-05	NA	NA	NA	NA	NA	NA	NA
3635_CyanoOrg	CyanoOrg	338.342	11.959	0.000286	0.000349	0.000197	0.000434	0.000416	9.3e-05	NA	NA	NA	NA	NA	NA
3656_CyanoOrg	CyanoOrg	339.217	11.94	4.74e-06	1.06e-05	7.48e-06	0.000181	6.41e-05	1.49e-05	0.0145139	0.00659779	0.00396057	0.00142431	0.00367099	0.00186932
3658_CyanoOrg	CyanoOrg	339.232	13.162	NA	NA	NA	NA	NA	NA	0.000225	0.00115768	0.000375	0.000185	0.00044	0.000581
3659_CyanoOrg	CyanoOrg	339.289	12.145	NA	NA	NA	NA	NA	NA	0.00766647	0.00032	0.00247212	0.0128066	0.015299	0.00857161
3661_CyanoOrg	CyanoOrg	339.289	13.513	1.71e-05	1.79e-05	3.31e-05	0.000232	0.000337	7.46e-06	0.0108898	0.00281628	0.00649766	0.0260768	0.032552	0.0150322
3662_CyanoOrg	CyanoOrg	339.289	12.73	1.9e-05	2.13e-05	NA	9.07e-05	0.000136	6.85e-06	0.0029418	NA	0.00103075	0.00971921	0.0114217	0.00561121
3679_CyanoOrg	CyanoOrg	340.321	13.201	0.000194	8.88e-05	0.000122	0.00100049	0.000667	9.13e-05	0.0393438	0.0218963	0.0180391	0.0101462	0.0199262	0.015181
3695_CyanoOrg	CyanoOrg	341.211	11.36	NA	1.09e-05	1.44e-05	0.000119	8.48e-05	8.8e-06	0.00054	NA	NA	0.000473	0.000311	0.000205
3696_CyanoOrg	CyanoOrg	341.232	12.243	NA	NA	NA	NA	NA	NA	0.014336	0.00836275	0.00272707	0.00116662	0.0035436	0.0012541
3704_CyanoOrg	CyanoOrg	341.305	13.046	NA	NA	NA	NA	NA	NA	0.00894937	0.00314666	0.00233067	0.00409991	0.00445771	0.000962
3707_CyanoOrg	CyanoOrg	341.305	13.801	NA	NA	NA	NA	NA	NA	0.0206716	NA	0.00213656	0.0149695	0.0186924	0.00578
3710_CyanoOrg	CyanoOrg	341.32	13.075	NA	NA	NA	NA	NA	NA	0.00894937	0.00314666	0.00233067	0.00409991	0.00445771	0.000839
3720_CyanoOrg	CyanoOrg	342.3	10.812	0.000133	0.000134	0.000123	NA	NA	NA	NA	NA	NA	NA	NA	NA
3722_CyanoOrg	CyanoOrg	342.336	12.561	3.26e-05	3.31e-05	3.14e-05	0.000143	0.000183	3.02e-05	0.0420185	0.0130669	0.0126875	0.00534799	0.0072721	0.00561781
3723_CyanoOrg	CyanoOrg	342.337	12.479	4.48e-05	4.62e-05	4.93e-05	0.000303	0.000227	3.38e-05	0.0508432	0.0137271	0.0160037	0.00847788	0.0113644	0.0064044
3724_CyanoOrg	CyanoOrg	342.662	12.282	NA	NA	NA	NA	NA	NA	0.0120852	0.00837604	0.00274954	5.87e-05	0.000497	0.000106
3735_CyanoOrg	CyanoOrg	343.196	11.121	1.22e-05	1.67e-05	1.14e-05	0.000115	8.85e-05	1.85e-05	0.00592667	0.00155447	0.00143914	0.000584	0.000734	0.000387
3744_CyanoOrg	CyanoOrg	343.248	12.374	NA	NA	2.51e-06	2.13e-05	1.1e-05	4.22e-06	0.00478491	0.00189948	0.000569	0.00066	0.00259769	0.000838
3745_CyanoOrg	CyanoOrg	343.248	8.668	NA	NA	NA	NA	NA	NA	0.00143384	NA	NA	0.000165	0.000842	0.0002
3748_CyanoOrg	CyanoOrg	343.332	10.844	0.000129	0.000118	8.06e-05	0.00180706	0.00128429	0.000185	0.0166307	0.00577383	0.00361285	0.00202037	0.000285	0.000905
3763_CyanoOrg	CyanoOrg	344.316	11.321	0.0169334	0.0173595	0.0223019	0.000946	0.00166066	4.29e-05	2.1191	0.607305	0.710623	0.0336513	0.0308852	0.019494
3768_CyanoOrg	CyanoOrg	345.185	11.316	NA	NA	NA	NA	NA	NA	0.00639113	0.00156457	0.00250605	0.00151378	0.00146204	0.000742
3775_CyanoOrg	CyanoOrg	345.241	9.146	1.79e-05	2.72e-05	1.29e-05	NA	NA	NA	NA	NA	NA	NA	NA	NA
3785_CyanoOrg	CyanoOrg	346.272	11.278	5.65e-05	4.68e-05	1.65e-05	0.000585	0.000403	0.000115	NA	NA	NA	NA	NA	NA
3801_CyanoOrg	CyanoOrg	347.295	13.597	NA	NA	NA	NA	NA	NA	NA	NA	NA	0.000265	0.000249	0.000133
3817_CyanoOrg	CyanoOrg	348.233	12.785	3.56e-05	4.83e-05	2.71e-05	3.82e-05	7.72e-05	5.37e-06	0.00577549	0.0030321	0.00291239	0.000122	0.000262	0.000121
3820_CyanoOrg	CyanoOrg	348.288	10.971	0.000324	0.000436	0.000106	0.00101232	0.00057	0.000215	NA	NA	NA	NA	NA	NA
3830_CyanoOrg	CyanoOrg	349.103	13.261	1.13e-05	1.89e-05	1.23e-05	0.000136	0.000138	3.87e-05	0.0110729	0.00483461	0.00184833	0.0011628	0.00280863	0.00109089
3841_CyanoOrg	CyanoOrg	349.252	11.979	NA	1.07e-05	1.04e-05	9.17e-05	NA	1.51e-05	0.00355544	0.00110399	0.00231522	0.000516	0.000643	0.000356
3842_CyanoOrg	CyanoOrg	349.274	12.719	NA	NA	NA	7.34e-05	0.000275	8.16e-05	NA	NA	NA	0.000586	0.000594	0.000508
3843_CyanoOrg	CyanoOrg	349.274	13.207	NA	NA	NA	NA	NA	NA	NA	NA	NA	0.00358254	0.00414477	0.0025206
3844_CyanoOrg	CyanoOrg	349.274	13.087	NA	NA	NA	0.00203713	0.00319809	0.000296	NA	NA	NA	0.00212039	0.00174336	0.00100549
3845_CyanoOrg	CyanoOrg	349.274	12.864	NA	NA	NA	0.000322	0.000575	8.84e-05	NA	NA	NA	0.00042	0.000391	0.000391
3850_CyanoOrg	CyanoOrg	349.295	9.3	NA	NA	NA	0.000383	0.00058	4.17e-05	NA	NA	NA	NA	NA	NA
3851_CyanoOrg	CyanoOrg	349.31	13.938	NA	NA	NA	0.000682	0.000931	5.26e-05	NA	NA	NA	0.0105047	0.010934	0.0068907
3860_CyanoOrg	CyanoOrg	350.305	11.682	0.00015	9.08e-05	3e-05	0.000496	0.0005	9.31e-05	NA	NA	NA	NA	NA	NA
3879_CyanoOrg	CyanoOrg	351.268	13.496	0.000182	0.000247	0.000297	0.00222083	0.00286658	0.000323	0.162821	0.0464866	0.0414439	0.0472312	0.0493861	0.021187
3880_CyanoOrg	CyanoOrg	351.269	13.576	0.000107	0.000106	9.46e-05	0.000596	0.00107755	9.05e-05	NA	NA	0.00992362	NA	NA	0.0062389
3882_CyanoOrg	CyanoOrg	351.29	12.707	1.01e-05	1.25e-05	1.5e-05	9.44e-05	0.000165	7.44e-05	0.000658	NA	0.000358	0.000301	0.000337	0.000341
3898_CyanoOrg	CyanoOrg	352.321	12.779	NA	NA	NA	NA	NA	NA	NA	0.00114123	NA	0.00169136	0.00180749	0.000771
3899_CyanoOrg	CyanoOrg	352.321	11.982	0.00321349	0.00397082	0.00218485	0.0428172	0.0254338	0.00688509	0.300478	0.051154	0.0983551	0.0198024	0.0440598	0.0146073
3900_CyanoOrg	CyanoOrg	352.321	10.844	5.07e-05	5.45e-05	2.5e-05	0.000327	0.00029	3.86e-05	NA	NA	NA	NA	NA	NA
3901_CyanoOrg	CyanoOrg	352.321	12.103	0.000248	0.000299	0.000184	0.00447106	0.00272518	0.000641	0.0268893	0.00566485	0.00827121	0.00358922	0.00909361	0.00253607
3905_CyanoOrg	CyanoOrg	352.621	12.247	NA	4.43e-06	NA	1.69e-05	4.62e-05	9.1e-06	0.000237	NA	NA	5.21e-05	0.000167	3.68e-05
3924_CyanoOrg	CyanoOrg	353.232	12.72	4.35e-05	3.97e-05	5.38e-05	8e-05	9.03e-05	5.41e-06	0.00317596	0.000799	0.00124798	0.0002	0.000123	9.66e-05
3925_CyanoOrg	CyanoOrg	353.248	13.143	4.27e-06	5.53e-06	3.14e-06	0.000154	0.000185	1.12e-05	NA	NA	NA	NA	NA	NA
3936_CyanoOrg	CyanoOrg	354.206	12.334	3.94e-05	3.67e-05	4.65e-05	NA	NA	NA	NA	NA	NA	NA	NA	NA
3940_CyanoOrg	CyanoOrg	354.337	12.246	0.00839902	0.0110741	0.00551497	0.0852241	0.0776927	0.0199097	2.61189	0.418761	0.654381	0.252323	0.539048	0.17512
3944_CyanoOrg	CyanoOrg	354.391	12.249	NA	1.02e-05	4.39e-06	6.41e-05	8.44e-05	1.68e-05	NA	NA	NA	NA	NA	NA
3945_CyanoOrg	CyanoOrg	354.728	11.162	2.46e-05	2.4e-05	2.44e-05	NA	NA	NA	0.00578261	0.00124837	0.00347649	NA	NA	NA
3955_CyanoOrg	CyanoOrg	355.07	14.951	3.42e-05	2.21e-05	3.23e-05	7.72e-05	0.000137	NA	NA	NA	NA	NA	0.000257	NA
3958_CyanoOrg	CyanoOrg	355.07	15.271	2.12e-05	1.63e-05	2.8e-05	4.65e-05	8.4e-05	NA	NA	NA	NA	NA	NA	NA
3972_CyanoOrg	CyanoOrg	355.226	11.895	NA	NA	NA	NA	NA	NA	0.00229686	0.000581	0.000726	0.000471	0.000849	0.000816
3989_CyanoOrg	CyanoOrg	356.221	12.785	0.000485	0.000359	0.000364	0.000406	0.000691	8.43e-05	0.0739698	0.0450588	0.041691	0.00287646	0.00384388	0.00201685
3994_CyanoOrg	CyanoOrg	356.352	12.625	NA	NA	NA	NA	NA	NA	0.0209712	0.00675927	0.00684336	0.00231337	0.00306413	0.00181141
4000_CyanoOrg	CyanoOrg	357.049	10.799	2.03e-05	1.37e-05	NA	8.89e-05	0.000104	NA	NA	NA	NA	NA	NA	NA
4018_CyanoOrg	CyanoOrg	357.3	11.785	NA	NA	NA	NA	NA	NA	0.000575	NA	NA	0.000626	0.000778	0.000616
4041_CyanoOrg	CyanoOrg	359.17	12.282	NA	NA	NA	NA	NA	NA	0.0180031	0.0129565	0.00272137	4.54e-05	0.000508	0.000126
4059_CyanoOrg	CyanoOrg	360.232	12.722	5.9e-05	5.04e-05	6.55e-05	0.000124	0.000136	9.95e-06	0.00479804	0.00211647	0.00253535	0.000238	0.000203	0.000137
4086_CyanoOrg	CyanoOrg	361.24	12.988	NA	NA	NA	NA	NA	NA	0.00696545	0.00460022	0.0035561	0.000422	0.000654	0.000702
4087_CyanoOrg	CyanoOrg	361.24	12.935	3.63e-05	4.96e-05	4.76e-05	8.14e-05	0.000154	1.51e-05	0.00433796	0.00460022	0.00198696	0.000557	0.000545	0.000313
4089_CyanoOrg	CyanoOrg	361.253	13.57	0.000128	0.000111	0.000127	0.000335	0.000346	5.11e-05	0.00843071	0.001709	0.00258457	0.00313538	0.00184909	0.00161041
4090_CyanoOrg	CyanoOrg	361.253	14.384	NA	NA	NA	0.00016	0.000178	1.62e-05	NA	NA	NA	0.00112911	0.000654	0.000695
4101_CyanoOrg	CyanoOrg	362.192	12.334	2.36e-05	1.98e-05	2.66e-05	NA	NA	NA	0.000778	0.000473	0.000889	NA	NA	NA
4104_CyanoOrg	CyanoOrg	362.221	12.753	7.12e-06	8.55e-06	9.32e-06	2.72e-05	4.62e-05	4.82e-06	0.00241514	0.000858	0.00113715	0.000233	0.000295	0.000175
4109_CyanoOrg	CyanoOrg	362.261	14.086	NA	NA	NA	2.82e-05	3.91e-05	1.17e-05	NA	NA	NA	0.000218	0.000121	0.000128
4110_CyanoOrg	CyanoOrg	362.29	9.44	0.00011	0.000198	0.000144	0.000628	0.0011731	4.88e-05	0.00189086	NA	NA	0.000731	0.000687	0.000434
4111_CyanoOrg	CyanoOrg	362.714	11.162	1.89e-05	1.81e-05	2.38e-05	NA	NA	NA	NA	NA	NA	NA	NA	NA
4114_CyanoOrg	CyanoOrg	363.082	12.872	NA	NA	NA	NA	NA	NA	0.00296996	0.000954	0.000685	0.00110122	0.00197504	0.000831
4120_CyanoOrg	CyanoOrg	363.199	12.571	NA	NA	NA	NA	NA	NA	0.01953	0.0100026	0.0110358	0.000441	0.000471	0.000408
4121_CyanoOrg	CyanoOrg	363.211	11.95	NA	NA	NA	NA	NA	NA	0.0309025	0.0216524	0.00896247	0.000354	0.0010591	0.000412
4125_CyanoOrg	CyanoOrg	363.268	14.664	1.06e-05	9.06e-06	9.6e-06	6.41e-05	8.13e-05	1.02e-05	0.000606	NA	NA	0.000828	0.000568	0.000463
4126_CyanoOrg	CyanoOrg	363.268	13.672	1.74e-05	2.11e-05	NA	8.06e-05	0.000109	4.24e-06	NA	NA	NA	0.000129	0.000172	NA
4127_CyanoOrg	CyanoOrg	363.29	13.458	NA	NA	NA	0.000379	0.00054	1.71e-05	NA	NA	NA	0.00114812	0.000577	0.000696
4135_CyanoOrg	CyanoOrg	364.208	12.784	0.00022	0.000149	8.67e-05	0.000179	0.000314	3.87e-05	0.0304265	0.0206917	0.0182481	0.00116504	0.00151868	0.000821
4136_CyanoOrg	CyanoOrg	364.218	11.72	1.18e-05	1.97e-05	8.05e-06	NA	NA	NA	0.0106756	0.0149548	0.00302691	NA	0.000146	NA
4138_CyanoOrg	CyanoOrg	364.298	13.456	NA	NA	NA	0.00107014	0.00157099	6.26e-05	NA	NA	NA	0.00335493	0.00149838	0.00193633
4142_CyanoOrg	CyanoOrg	364.357	12.237	0.000133	0.00015	8.96e-05	0.000419	0.00036	0.000103	0.0983201	0.02143	0.024344	0.0025783	0.00408876	0.00162913
4150_CyanoOrg	CyanoOrg	365.098	12.864	NA	1.36e-05	NA	0.000139	0.000106	2.51e-05	0.0144345	0.00806415	0.00237191	0.003315	0.00670543	0.00232584
4156_CyanoOrg	CyanoOrg	365.248	11.032	NA	NA	NA	NA	NA	NA	0.00648078	0.0021393	0.00186245	0.0012441	0.00187996	0.000841
4157_CyanoOrg	CyanoOrg	365.248	13.315	NA	NA	NA	NA	NA	NA	0.000815	NA	NA	0.000617	0.000864	0.000422
4162_CyanoOrg	CyanoOrg	365.305	11.642	NA	NA	NA	0.000106	0.000236	1.33e-05	NA	NA	NA	0.0016185	0.000339	0.0005
4163_CyanoOrg	CyanoOrg	365.305	13.458	NA	NA	NA	0.0053488	0.00595362	0.000113	NA	NA	NA	0.00897387	0.00311655	0.00507887
4165_CyanoOrg	CyanoOrg	365.73	13.712	2.28e-05	1.7e-05	1.89e-05	NA	NA	3.67e-05	NA	NA	NA	NA	NA	NA
4202_CyanoOrg	CyanoOrg	367.248	12.717	5.54e-05	5.36e-05	6.15e-05	0.000109	0.000111	9.43e-06	0.00467882	0.00123453	0.00163011	0.00026	0.000194	0.00014
4204_CyanoOrg	CyanoOrg	367.263	12.602	NA	NA	NA	0.000147	0.000127	1.05e-05	0.00177898	NA	0.000699	0.000279	0.00034	NA
4205_CyanoOrg	CyanoOrg	367.263	12.899	NA	NA	NA	9.07e-05	0.000125	9.31e-06	0.00486953	0.000685	0.00155056	0.00427584	0.00189977	0.0016757
4206_CyanoOrg	CyanoOrg	367.263	11.98	0.000258	0.000296	0.000356	0.00226841	0.00231566	0.000329	0.0866456	0.0335039	0.0435911	0.00996418	0.011184	0.00667789
4216_CyanoOrg	CyanoOrg	368.221	12.012	2.78e-05	2.76e-05	2.28e-05	7.27e-05	9.21e-05	1.78e-05	0.0206614	0.0175763	0.00761917	0.00130038	0.00170481	0.000905
4217_CyanoOrg	CyanoOrg	368.221	12.719	0.000551	0.000508	0.000495	0.00107803	0.00152769	0.000151	0.0787738	0.0290327	0.0412784	0.00480632	0.0036486	0.00300905
4218_CyanoOrg	CyanoOrg	368.249	8.002	9.32e-06	6.28e-06	4.57e-06	2.41e-05	5.76e-05	7.94e-06	NA	NA	NA	NA	NA	NA
4222_CyanoOrg	CyanoOrg	368.316	11.723	8.41e-05	9.14e-05	3.77e-05	0.00089	0.000722	0.000128	NA	NA	NA	NA	NA	NA
4223_CyanoOrg	CyanoOrg	368.353	12.542	NA	NA	NA	NA	NA	NA	0.00344298	0.000396	0.000331	0.00052	0.00115176	0.000372
4243_CyanoOrg	CyanoOrg	369.229	12.945	0.000672	0.000556	0.000447	0.00128355	0.00115069	0.000668	NA	NA	NA	NA	NA	NA
4245_CyanoOrg	CyanoOrg	369.238	12.388	7.67e-05	8.33e-05	5.51e-05	0.000317	0.000186	4.64e-05	0.020855	0.0151693	0.00667621	0.00151812	0.00233337	0.00167536
4253_CyanoOrg	CyanoOrg	369.754	13.041	2.95e-05	1.16e-05	2.54e-05	NA	NA	NA	0.000872	0.000341	0.00170078	0.000249	0.000391	0.000152
4259_CyanoOrg	CyanoOrg	370.208	12.749	NA	NA	NA	NA	NA	NA	0.000586	0.00071	0.000805	0.000141	0.000133	0.000135
4262_CyanoOrg	CyanoOrg	370.237	13.17	0.000343	0.000191	0.000127	0.00099	0.000989	0.00024	NA	NA	NA	NA	NA	NA
4263_CyanoOrg	CyanoOrg	370.246	12.132	6.91e-05	5e-05	3.41e-05	0.000145	9.91e-05	2.11e-05	0.0106402	0.00503323	0.00345766	0.000891	0.00164087	0.00069
4269_CyanoOrg	CyanoOrg	370.332	10.931	7.65e-05	0.000123	4.17e-05	0.000893	0.000778	0.000125	NA	NA	NA	NA	NA	NA
4278_CyanoOrg	CyanoOrg	371.101	14.949	0.000235	0.000148	0.000224	0.000453	0.000894	2.53e-05	NA	0.000711	NA	NA	0.00107097	NA
4292_CyanoOrg	CyanoOrg	371.197	11.955	NA	NA	NA	NA	NA	NA	0.0140166	0.00947631	0.00330511	0.000116	0.000447	0.000158
4316_CyanoOrg	CyanoOrg	371.363	11.597	0.000107	0.000116	4.46e-05	0.000633	0.000535	0.000253	NA	NA	NA	NA	NA	NA
4317_CyanoOrg	CyanoOrg	371.364	10.976	9.23e-05	0.000104	4.38e-05	0.000316	0.000136	5.1e-05	NA	NA	NA	NA	NA	NA
4333_CyanoOrg	CyanoOrg	372.311	11.869	5.02e-05	8.46e-05	7.72e-05	1.16e-05	NA	NA	0.00704118	0.00254561	0.00195142	0.000268	0.000156	6.31e-05
4338_CyanoOrg	CyanoOrg	372.348	11.458	8.5e-06	1.79e-05	1.43e-05	NA	NA	5.21e-05	NA	NA	NA	NA	NA	NA
4341_CyanoOrg	CyanoOrg	373.186	12.256	NA	NA	NA	NA	NA	NA	0.612756	0.253689	0.116023	0.00443464	0.0315427	0.00607106
4342_CyanoOrg	CyanoOrg	373.186	11.87	NA	NA	NA	NA	NA	NA	0.0415111	0.0254546	0.00861126	NA	0.000213	6.02e-05
4343_CyanoOrg	CyanoOrg	373.186	12.128	NA	NA	NA	NA	NA	NA	0.0748738	0.0356586	0.0139409	0.0006	0.00246343	0.000531
4344_CyanoOrg	CyanoOrg	373.186	11.539	NA	NA	NA	NA	NA	NA	0.01533	0.00584936	0.00388955	0.00109437	0.00368969	0.000901
4345_CyanoOrg	CyanoOrg	373.186	12.668	NA	NA	NA	NA	NA	NA	0.0133804	0.00725154	0.00127062	NA	0.000432	NA
4347_CyanoOrg	CyanoOrg	373.186	11.124	3.74e-05	2.85e-05	3.09e-05	0.000222	0.000129	2.24e-05	0.0157627	0.00767509	0.00401812	0.000861	0.00210899	0.000748
4351_CyanoOrg	CyanoOrg	373.259	9.458	NA	NA	NA	0.000137	0.000115	6.99e-06	NA	NA	NA	NA	NA	NA
4362_CyanoOrg	CyanoOrg	374.303	12.099	4.19e-05	5.53e-05	3.32e-05	0.000802	0.000484	0.000191	NA	NA	NA	NA	NA	NA
4366_CyanoOrg	CyanoOrg	374.362	12.36	1.39e-05	8.41e-06	1.36e-05	0.000276	8.77e-05	5.99e-06	0.0114967	0.00500588	0.00368347	0.00398371	0.00547744	0.00869179
4367_CyanoOrg	CyanoOrg	374.363	11.975	NA	NA	NA	NA	NA	NA	0.0549158	0.0190304	0.0239503	0.0259866	0.00509143	0.00978557
4370_CyanoOrg	CyanoOrg	375.06	8.239	8.45e-06	4.41e-06	2.77e-06	8.97e-06	2.19e-05	NA	NA	NA	NA	NA	NA	NA
4377_CyanoOrg	CyanoOrg	375.2	12.522	NA	2.13e-05	2.44e-05	NA	NA	NA	NA	NA	NA	NA	NA	NA
4386_CyanoOrg	CyanoOrg	375.709	12.719	2.83e-05	1.33e-05	2.71e-05	4.91e-05	5.16e-05	4.2e-06	0.00370949	0.00132194	0.00198126	0.00012	0.000104	0.000114
4387_CyanoOrg	CyanoOrg	375.727	12.54	5.16e-05	3.82e-05	3.52e-05	NA	NA	3.42e-06	NA	NA	NA	NA	NA	NA
4391_CyanoOrg	CyanoOrg	376.207	12.007	7.46e-05	7.24e-05	5.01e-05	0.000209	0.000179	3.22e-05	0.0467671	0.0355834	0.017293	0.00287761	0.00502331	0.00218466
4392_CyanoOrg	CyanoOrg	376.207	12.719	0.000395	0.000337	0.00035	0.000704	0.000945	0.000107	0.0434393	0.018254	0.0251454	0.00272333	0.00207996	0.00164555
4393_CyanoOrg	CyanoOrg	376.217	12.985	NA	7.77e-06	NA	2.43e-05	6.68e-05	7.82e-06	NA	NA	NA	NA	NA	NA
4398_CyanoOrg	CyanoOrg	376.276	13.931	0.000117	8.82e-05	0.000113	0.000295	0.000337	6.98e-05	0.00145565	NA	NA	0.000201	0.000151	NA
4406_CyanoOrg	CyanoOrg	376.319	12.246	0.00168425	0.00224568	0.000964	0.0112699	0.0122987	0.00449539	NA	NA	NA	NA	NA	NA
4411_CyanoOrg	CyanoOrg	376.735	12.785	0.00046	0.00034	0.000205	0.000352	0.000693	7.78e-05	0.0688916	0.0405266	0.0380413	0.00246602	0.00325648	0.00188183
4416_CyanoOrg	CyanoOrg	377.098	12.659	NA	4.37e-06	1.92e-06	5.71e-05	5.02e-05	8.19e-06	0.00982494	0.00347677	0.00298995	0.0019642	0.00199507	0.000829
4417_CyanoOrg	CyanoOrg	377.146	15.821	0.000742	0.00112975	0.000496	0.000433	0.00132041	NA	NA	NA	NA	NA	NA	NA
4418_CyanoOrg	CyanoOrg	377.147	12.849	0.000334	8.85e-05	3.58e-05	2.15e-05	3.26e-05	NA	NA	NA	NA	NA	NA	NA
4422_CyanoOrg	CyanoOrg	377.215	12.946	0.000418	0.000319	0.000164	0.000796	0.001	0.000221	NA	NA	NA	NA	NA	NA
4423_CyanoOrg	CyanoOrg	377.226	12.003	0.000252	0.000255	0.000154	0.000597	0.000638	0.000134	0.17303	0.118307	0.0504881	0.0106939	0.0177391	0.00771696
4424_CyanoOrg	CyanoOrg	377.226	12.386	0.00032	0.000371	0.00022	0.00131487	0.000886	0.000344	0.204551	0.12648	0.0594938	0.01753	0.033104	0.0173572
4425_CyanoOrg	CyanoOrg	377.226	12.489	NA	NA	NA	NA	NA	NA	0.0146742	0.0106725	0.00230048	0.0015983	0.00524348	0.00222988
4426_CyanoOrg	CyanoOrg	377.227	12.261	2.33e-05	3.13e-05	4.55e-05	3.91e-05	0.000152	NA	0.0814025	0.0453794	0.0197644	0.000456	0.00319929	0.00102652
4429_CyanoOrg	CyanoOrg	377.284	13.832	0.000435	0.000432	0.000373	0.00177461	0.00287681	0.000458	0.0763095	0.017969	0.0287184	0.0463815	0.0488526	0.0259851
4430_CyanoOrg	CyanoOrg	377.284	13.918	0.000375	0.00032	0.000377	0.00144513	0.00161756	0.000243	0.0114034	0.00384022	0.00549059	0.0069983	0.00657268	0.00474533
4434_CyanoOrg	CyanoOrg	377.742	13.038	0.000118	5.94e-05	0.000101	5.97e-05	9.43e-05	1.12e-05	0.0132437	0.00371995	0.0105931	0.00210835	0.00348581	0.0014474
4438_CyanoOrg	CyanoOrg	378.222	13.146	NA	NA	NA	NA	NA	NA	0.0127142	0.0159595	0.011408	0.00256438	0.00164939	0.00129558
4439_CyanoOrg	CyanoOrg	378.223	13.185	NA	NA	NA	NA	NA	NA	0.0410307	0.0192298	0.0286103	0.00270522	0.00156095	0.00311176
4441_CyanoOrg	CyanoOrg	378.234	12.133	0.000498	0.000462	0.000248	0.00117259	0.000855	0.000307	0.179281	0.145639	0.0554267	0.0142213	0.0269282	0.0127216
4450_CyanoOrg	CyanoOrg	379.113	12.989	NA	2.54e-06	NA	3.89e-05	2.22e-05	7.55e-06	0.00324272	0.00173576	0.000358	0.00105886	0.00312188	0.000826
4456_CyanoOrg	CyanoOrg	379.22	12.588	0.000136	0.000106	0.000124	0.00071	0.00102813	8.64e-05	0.020885	0.00313404	0.0113963	0.00227537	0.00470259	0.00298883
4461_CyanoOrg	CyanoOrg	379.263	13.569	0.000461	0.000415	0.000445	0.00131259	0.00133766	0.000152	0.0333061	0.00524989	0.0096993	0.0131786	0.00737288	0.00612318
4466_CyanoOrg	CyanoOrg	379.336	12.735	5.62e-06	2.1e-06	1.26e-05	6.1e-05	3.52e-05	3.24e-06	NA	NA	NA	NA	NA	NA
4480_CyanoOrg	CyanoOrg	380.352	12.584	6.75e-05	8.84e-05	5.23e-05	0.00062	0.000401	0.000136	0.0655498	0.0101119	0.0102342	0.00370458	0.0111285	0.00370593
4482_CyanoOrg	CyanoOrg	380.746	12.719	5.47e-05	3.85e-05	4.01e-05	5.51e-05	0.000113	6.07e-06	NA	NA	NA	NA	NA	NA
4490_CyanoOrg	CyanoOrg	381.229	12.888	3.38e-05	3.67e-05	4.07e-05	0.000269	0.000475	4.14e-05	0.0037829	0.000991	0.00158828	0.00178925	0.00119923	0.000858
4494_CyanoOrg	CyanoOrg	381.263	12.718	9.22e-05	8.25e-05	0.000104	0.000146	0.000163	1.21e-05	0.00637953	0.00184868	0.00269022	0.000331	0.000246	0.000191
4495_CyanoOrg	CyanoOrg	381.264	13.086	NA	NA	NA	NA	NA	NA	NA	NA	NA	0.000198	0.000187	0.000127
4502_CyanoOrg	CyanoOrg	381.754	12.932	6.41e-05	3.51e-05	2.06e-05	7.93e-05	0.000152	1.15e-05	0.00752631	0.00799755	0.00853503	0.000219	0.000401	0.00032
4505_CyanoOrg	CyanoOrg	382.044	14.587	1.17e-05	8.51e-06	1.01e-05	2.33e-05	4.53e-05	NA	NA	NA	NA	NA	NA	NA
4516_CyanoOrg	CyanoOrg	382.237	13.09	8.21e-05	0.000106	9.46e-05	0.000331	0.000581	4.4e-05	0.00809208	0.00316749	0.00451048	0.00222289	0.00223646	0.00136329
4543_CyanoOrg	CyanoOrg	383.245	13.324	7.5e-05	0.000107	7.55e-05	0.000127	0.00031	2.38e-05	0.0150835	0.00388588	0.00788441	0.00356738	0.00351825	0.00186368
4553_CyanoOrg	CyanoOrg	383.769	13.422	NA	NA	NA	NA	NA	NA	0.00390282	NA	0.000529	0.000912	0.00127007	0.000733
4563_CyanoOrg	CyanoOrg	384.252	13.522	6.23e-06	9.71e-06	1.29e-05	8.83e-06	1.87e-05	NA	0.00639976	0.00162558	0.00323957	0.00183986	0.00172426	0.000852
4570_CyanoOrg	CyanoOrg	384.714	12.389	1.8e-05	1.53e-05	9.01e-06	7.05e-05	2.59e-05	1.5e-05	NA	NA	NA	NA	NA	NA
4571_CyanoOrg	CyanoOrg	384.721	12.785	0.000515	0.000356	0.000377	0.000371	0.00064	7.52e-05	0.0609114	0.0381581	0.038234	0.0021507	0.00297949	0.0016918
4577_CyanoOrg	CyanoOrg	385.144	10.692	9.56e-05	7.93e-05	0.000159	0.00078	0.000608	2.51e-05	NA	NA	NA	NA	NA	NA
4581_CyanoOrg	CyanoOrg	385.144	10.613	0.000188	0.000163	0.000281	0.00155319	0.00136692	4.67e-05	NA	NA	NA	NA	NA	NA
4582_CyanoOrg	CyanoOrg	385.144	11.004	0.00023	0.000309	0.00052	0.00273115	0.00151304	1.68e-05	NA	NA	NA	NA	NA	NA
4583_CyanoOrg	CyanoOrg	385.144	12.456	0.000645	0.000186	0.000105	8.51e-05	6.88e-05	NA	NA	NA	NA	NA	NA	NA
4592_CyanoOrg	CyanoOrg	385.212	11.984	NA	NA	NA	NA	NA	NA	0.0058889	0.00613356	0.00296312	0.000631	0.00108449	0.000577
4593_CyanoOrg	CyanoOrg	385.212	12.385	0.000249	0.000209	0.000172	0.00089	0.000548	0.00022	0.111143	0.0751951	0.0345635	0.00894845	0.0174321	0.00932444
4596_CyanoOrg	CyanoOrg	385.224	11.416	2.43e-05	2.37e-05	1.11e-05	0.000121	0.000112	2.79e-05	0.0176414	0.00807749	0.00504693	0.000712	0.00177828	0.00100827
4608_CyanoOrg	CyanoOrg	385.728	13.039	0.000138	6.3e-05	0.000122	6.58e-05	0.000109	1.37e-05	0.0127973	0.00467906	0.0118641	0.00194804	0.00357436	0.00131704
4612_CyanoOrg	CyanoOrg	386.209	11.777	NA	2.96e-06	NA	5.15e-06	1.07e-05	1.17e-05	0.0053998	0.00427852	0.00127917	0.000645	0.00158649	0.000595
4616_CyanoOrg	CyanoOrg	386.309	11.667	4.03e-06	3.34e-06	NA	6.95e-05	2.83e-05	4.57e-06	NA	NA	NA	NA	NA	NA
4617_CyanoOrg	CyanoOrg	386.327	12.375	7.59e-06	2.53e-05	2.91e-05	NA	NA	NA	NA	NA	NA	NA	NA	NA
4623_CyanoOrg	CyanoOrg	387.206	12.596	0.000116	0.000201	0.000114	0.000392	0.000847	0.0001	0.0176516	0.0088803	0.0140109	0.00477027	0.00547081	0.00312824
4632_CyanoOrg	CyanoOrg	387.358	9.685	5.98e-05	5.45e-05	2.25e-05	0.000228	5.27e-05	1.62e-05	0.000868	NA	NA	0.000257	NA	8.95e-05
4633_CyanoOrg	CyanoOrg	387.715	13.439	0.000407	0.000243	0.000163	8.12e-05	9.71e-05	NA	NA	NA	NA	NA	NA	NA
4654_CyanoOrg	CyanoOrg	389.112	14.95	2.45e-05	1.15e-05	1.21e-05	2.31e-05	7.83e-05	NA	NA	NA	NA	NA	NA	NA
4656_CyanoOrg	CyanoOrg	389.112	14.588	0.000111	6.8e-05	6.85e-05	0.000127	0.000364	1.84e-05	NA	NA	NA	NA	0.000329	NA
4662_CyanoOrg	CyanoOrg	389.135	13.354	1.56e-05	1.71e-05	1.44e-05	8.94e-05	0.000154	2.07e-05	NA	NA	NA	0.000669	0.000471	0.000333
4663_CyanoOrg	CyanoOrg	389.175	10.654	NA	6.7e-06	NA	0.000287	0.000121	1.16e-05	NA	NA	NA	NA	NA	NA
4667_CyanoOrg	CyanoOrg	389.215	12.888	2.87e-05	3.02e-05	2.86e-05	0.000236	0.000329	3.12e-05	0.00285443	0.000715	0.00125941	0.00114371	0.000882	0.000525
4668_CyanoOrg	CyanoOrg	389.253	14.75	NA	NA	NA	NA	NA	NA	NA	NA	NA	0.00530453	0.0107865	0.00348498
4681_CyanoOrg	CyanoOrg	390.223	13.09	7.17e-05	8.91e-05	7.31e-05	0.000284	0.000486	3.74e-05	0.00662471	0.00278989	0.00371245	0.00168545	0.00183735	0.00103531
4689_CyanoOrg	CyanoOrg	390.3	10.941	NA	NA	NA	NA	NA	NA	NA	NA	NA	0.000351	0.000436	0.000422
4694_CyanoOrg	CyanoOrg	390.751	13.196	0.000261	0.000191	0.000117	0.000602	0.000618	0.0002	0.0395976	0.0463692	0.0345182	0.00536376	0.00665797	0.00339234
4701_CyanoOrg	CyanoOrg	391.231	13.325	7.51e-05	7.31e-05	7.85e-05	9.49e-05	0.000209	1.54e-05	0.0100725	0.00388892	0.00592984	0.00258469	0.00283795	0.00143135
4702_CyanoOrg	CyanoOrg	391.242	12.805	NA	NA	NA	NA	NA	NA	0.00122871	0.00119965	NA	0.000642	0.00187158	0.000661
4712_CyanoOrg	CyanoOrg	391.745	12.599	9.67e-05	4.97e-05	5.68e-05	0.000123	0.000287	1.9e-05	0.00237184	0.000485	0.00125027	0.000501	0.00110457	0.000474
4717_CyanoOrg	CyanoOrg	392.134	12.047	3.1e-05	2.14e-05	1.67e-05	0.000118	0.000141	3.14e-06	NA	NA	NA	NA	NA	NA
4722_CyanoOrg	CyanoOrg	392.238	13.523	NA	NA	NA	NA	NA	NA	0.00454726	0.00127703	0.00274637	0.00114489	0.00100978	0.000514
4725_CyanoOrg	CyanoOrg	392.314	10.932	NA	5.19e-05	NA	0.000492	0.000344	5.4e-05	NA	NA	NA	NA	NA	NA
4731_CyanoOrg	CyanoOrg	393.21	11.542	6.28e-06	2.3e-06	NA	2.72e-05	1.37e-05	5.27e-06	0.00647267	0.00424488	0.00153083	0.000236	0.00062	0.000208
4739_CyanoOrg	CyanoOrg	393.279	12.408	0.00130941	0.00133735	0.00165115	0.00626958	0.00682362	0.00113181	0.496694	0.178321	0.208979	0.0258146	0.0249882	0.0158257
4747_CyanoOrg	CyanoOrg	393.321	9.375	NA	NA	NA	0.000217	0.000273	3.01e-05	NA	NA	NA	NA	NA	NA
4752_CyanoOrg	CyanoOrg	394.23	10.566	0.000166	0.000156	0.000126	0.00102636	0.000678	0.000127	0.104062	0.034756	0.0221373	0.00775079	0.0134508	0.00611142
4781_CyanoOrg	CyanoOrg	395.279	12.715	7.22e-05	7.09e-05	8.1e-05	0.000122	0.000145	1.01e-05	NA	NA	NA	NA	NA	NA
4786_CyanoOrg	CyanoOrg	395.331	11.446	3.15e-06	8.56e-06	NA	4.25e-06	NA	NA	0.00528128	0.00128674	0.000962	0.00036	0.00107734	0.000236
4787_CyanoOrg	CyanoOrg	395.331	12.568	NA	NA	NA	NA	NA	NA	0.00752176	0.00143361	0.000788	NA	5.43e-05	NA
4792_CyanoOrg	CyanoOrg	395.685	13.621	9.97e-06	1.36e-05	1.98e-05	0.000196	0.000293	NA	0.00290522	0.000645	0.000424	0.00448135	0.00163749	0.00175926
4803_CyanoOrg	CyanoOrg	396.721	12.006	2.05e-05	1.5e-05	1.16e-05	4.2e-05	4.23e-05	8.31e-06	0.0190414	0.0143922	0.00515296	0.00107748	0.00182482	0.000835
4804_CyanoOrg	CyanoOrg	396.721	12.718	8.41e-05	6.47e-05	6.52e-05	0.000128	0.000175	1.41e-05	0.00697757	0.00165396	0.00330242	0.000366	0.000268	0.000192
4825_CyanoOrg	CyanoOrg	397.258	12.953	0.000117	9.61e-05	0.000102	0.000375	0.000455	4.26e-05	0.0168328	0.00571232	0.00656457	0.00430463	0.00405624	0.00222169
4831_CyanoOrg	CyanoOrg	397.347	12.734	5.78e-05	7.13e-05	7.45e-05	0.00047	0.000397	4.29e-05	0.0259083	0.00374787	0.0109646	0.00118152	0.000592	0.000724
4832_CyanoOrg	CyanoOrg	397.379	12.25	1.66e-05	2.23e-05	NA	9.29e-05	0.000133	3.91e-05	NA	NA	NA	NA	NA	NA
4833_CyanoOrg	CyanoOrg	397.379	11.634	2.47e-05	2.16e-05	6.88e-06	3.69e-05	3.32e-05	1.3e-05	NA	NA	NA	NA	NA	NA
4834_CyanoOrg	CyanoOrg	397.379	12.102	1.28e-05	1.6e-05	7.18e-06	0.000232	0.000163	3.53e-05	NA	NA	NA	0.000192	0.000363	7.23e-05
4850_CyanoOrg	CyanoOrg	398.736	13.182	0.000165	0.00025	0.000365	0.000642	0.000932	0.000263	0.0652194	0.0611344	0.066006	0.0042653	0.0121394	0.00338276
4879_CyanoOrg	CyanoOrg	399.395	11.635	0.000951	0.000848	0.000381	0.00140377	0.00172159	0.000556	0.101279	0.0464112	0.0888735	0.00145052	0.00133437	0.000826
4880_CyanoOrg	CyanoOrg	399.395	12.246	0.000728	0.000898	0.000421	0.00390218	0.00533475	0.00163407	0.150196	0.0255343	0.0607797	0.019475	0.0338811	0.012842
4881_CyanoOrg	CyanoOrg	399.733	12.594	0.000325	0.000172	0.000325	0.000936	0.000826	0.000128	0.029989	0.00662787	0.0130526	0.00896106	0.00707071	0.00377996
4882_CyanoOrg	CyanoOrg	399.744	13.421	NA	NA	NA	NA	NA	NA	0.0342771	0.00288876	0.00544051	0.00616604	0.0104238	0.00570068
4888_CyanoOrg	CyanoOrg	400.277	13.177	NA	NA	NA	NA	NA	NA	0.00169039	0.00132558	NA	0.000279	0.000171	0.000446
4893_CyanoOrg	CyanoOrg	400.741	13.032	NA	NA	NA	NA	NA	NA	NA	NA	NA	0.000496	0.00138117	0.000644
4894_CyanoOrg	CyanoOrg	400.741	12.896	NA	NA	NA	8.27e-05	6.07e-05	2.9e-06	NA	NA	0.000207	0.000861	0.00196032	0.00112611
4900_CyanoOrg	CyanoOrg	401.16	10.917	NA	NA	NA	NA	NA	NA	0.00967439	0.00207736	0.00457788	0.000296	0.000813	0.000406
4934_CyanoOrg	CyanoOrg	402.292	14.604	NA	NA	5.39e-06	3.18e-05	3.76e-05	4.15e-05	0.00102129	NA	0.000402	0.000418	0.000304	0.000311
4937_CyanoOrg	CyanoOrg	402.751	13.088	1.56e-06	2.41e-06	2.41e-06	2.85e-05	5.35e-05	2.33e-06	NA	NA	NA	NA	NA	NA
4954_CyanoOrg	CyanoOrg	403.3	14.384	NA	NA	NA	NA	NA	NA	NA	NA	NA	0.000709	0.000375	0.000374
4961_CyanoOrg	CyanoOrg	403.759	13.293	1.1e-05	1.14e-05	1.4e-05	6.92e-06	1.45e-05	7.51e-07	0.00189235	0.00033	0.000244	0.000308	0.000185	0.000116
4968_CyanoOrg	CyanoOrg	404.313	12.504	7.19e-06	7.95e-06	NA	5.47e-05	3.33e-05	9.07e-06	NA	NA	NA	NA	NA	NA
4970_CyanoOrg	CyanoOrg	404.35	12.822	NA	NA	NA	NA	NA	NA	0.00618867	0.00153911	0.00114073	0.00179816	0.0034186	0.00114972
4971_CyanoOrg	CyanoOrg	404.35	12.235	1.29e-05	1.51e-05	6.52e-06	5.46e-06	NA	7.73e-06	0.00537349	0.00153186	0.00232468	0.000128	7.51e-05	4.2e-05
4973_CyanoOrg	CyanoOrg	404.766	13.528	5.19e-06	7.71e-06	6.03e-06	NA	NA	NA	0.00336231	0.000802	0.0020839	0.000968	0.0008	0.000381
4976_CyanoOrg	CyanoOrg	405.129	13.077	NA	1.55e-05	1.19e-05	0.000119	0.000125	1.99e-05	0.00516255	0.00223313	0.0009	0.000637	0.00126906	0.000567
4992_CyanoOrg	CyanoOrg	405.726	12.385	1.56e-05	1.43e-05	9.79e-06	8.93e-05	3.3e-05	1.96e-05	NA	NA	NA	NA	NA	NA
4993_CyanoOrg	CyanoOrg	405.744	13.345	9.92e-06	1.01e-05	1.35e-05	NA	7.3e-06	NA	0.00167965	0.000493	0.000992	0.0002	0.000271	0.000114
5025_CyanoOrg	CyanoOrg	407.258	10.464	NA	NA	NA	3.66e-05	3.72e-05	2.76e-05	0.0106446	0.00120259	0.000941	0.000358	0.000732	0.000187
5028_CyanoOrg	CyanoOrg	407.295	12.451	NA	NA	NA	4.3e-05	4.73e-05	8.3e-05	0.00495361	0.00221008	0.00167672	0.000591	0.00074	0.000331
5033_CyanoOrg	CyanoOrg	407.352	12.971	NA	NA	NA	NA	NA	NA	0.000842	NA	NA	0.000233	0.00111153	0.000299
5035_CyanoOrg	CyanoOrg	407.72	12.595	0.000146	0.000109	4.3e-05	0.000118	0.000655	3.8e-05	0.00696802	0.00104408	0.00361611	0.0029144	0.00325057	0.00159106
5047_CyanoOrg	CyanoOrg	408.727	12.896	NA	NA	NA	5.13e-05	4.43e-05	1.27e-06	NA	NA	NA	0.000383	0.00112129	0.000643
5064_CyanoOrg	CyanoOrg	409.274	11.702	1.53e-05	1.57e-05	2e-05	0.000461	0.000454	1.65e-05	NA	NA	NA	NA	NA	NA
5065_CyanoOrg	CyanoOrg	409.274	11.747	2.79e-05	3.59e-05	3.57e-05	0.000461	0.00044	3.98e-05	0.0381108	0.0116829	0.0224072	0.00118655	0.00168268	0.000902
5088_CyanoOrg	CyanoOrg	410.736	13.089	6.19e-06	1.07e-05	9.7e-06	2.16e-05	6.59e-05	3.14e-06	0.000395	NA	NA	0.00016	0.000181	9.13e-05
5103_CyanoOrg	CyanoOrg	411.31	11.851	NA	NA	NA	NA	NA	NA	0.00773082	0.00359256	0.00099	NA	5.3e-05	NA
5106_CyanoOrg	CyanoOrg	411.745	13.292	3.46e-05	3.21e-05	3.16e-05	3.65e-05	5.38e-05	2.21e-06	NA	NA	NA	NA	NA	NA
5126_CyanoOrg	CyanoOrg	412.752	13.53	9.1e-06	1.26e-05	1.84e-05	3.3e-06	6.95e-06	NA	0.00493969	0.00148466	0.00291696	0.00131482	0.00134653	0.000651
5134_CyanoOrg	CyanoOrg	413.217	11.613	NA	NA	NA	3.48e-05	NA	7.69e-06	0.00599224	0.00175102	0.00153066	0.00071	0.00140593	0.000542
5135_CyanoOrg	CyanoOrg	413.217	12.114	NA	NA	NA	NA	NA	NA	0.023948	0.0128439	0.00531594	0.000264	0.00137564	0.000133
5137_CyanoOrg	CyanoOrg	413.217	10.562	2.13e-05	1.93e-05	1.67e-05	0.000152	9.05e-05	1.77e-05	0.0139296	0.00431655	0.0026303	0.000885	0.00176346	0.000732
5155_CyanoOrg	CyanoOrg	413.378	10.98	NA	NA	NA	NA	NA	NA	0.00256716	0.00153117	0.00162345	0.000901	0.00175819	0.000701
5172_CyanoOrg	CyanoOrg	415.037	11.594	1.13e-05	7.06e-06	6.72e-06	1.39e-05	4.91e-05	2.54e-06	NA	NA	NA	NA	NA	NA
5198_CyanoOrg	CyanoOrg	415.357	12.332	2.47e-05	2.7e-05	4.17e-05	5.42e-05	6.26e-05	6.02e-06	0.00505702	0.00164213	0.00260992	0.000338	0.000256	0.000115
5199_CyanoOrg	CyanoOrg	415.389	11.888	NA	NA	NA	NA	NA	NA	0.0268877	0.00635097	0.00816911	9.61e-05	0.000676	9.76e-05
5200_CyanoOrg	CyanoOrg	415.39	10.929	NA	7.14e-06	NA	0.000164	6.79e-05	1.15e-05	NA	NA	NA	NA	NA	NA
5216_CyanoOrg	CyanoOrg	416.307	14.596	1.89e-05	1.13e-05	NA	NA	NA	1.06e-05	NA	NA	NA	0.000246	NA	NA
5217_CyanoOrg	CyanoOrg	416.308	14.5	7.11e-05	5.44e-05	8.34e-05	6.38e-05	7.34e-05	5.21e-05	0.0026671	0.00101509	NA	0.000277	NA	NA
5226_CyanoOrg	CyanoOrg	417.315	14.499	0.000161	0.000152	0.000128	0.000394	0.000602	9.05e-05	0.00789887	0.00180719	0.00388398	0.0098925	0.00891342	0.00602434
5227_CyanoOrg	CyanoOrg	417.315	14.591	NA	NA	NA	5.49e-05	NA	1.15e-05	0.00137882	NA	NA	0.00125339	0.00109191	0.000964
5242_CyanoOrg	CyanoOrg	418.329	12.531	3.75e-06	NA	NA	9.49e-06	NA	6.45e-06	NA	NA	NA	NA	NA	NA
5282_CyanoOrg	CyanoOrg	420.288	12.415	3.74e-05	2.57e-05	4.45e-05	NA	NA	NA	NA	NA	NA	NA	NA	NA
5283_CyanoOrg	CyanoOrg	420.311	11.59	NA	NA	NA	0.000645	0.000509	2.87e-05	NA	NA	NA	NA	NA	NA
5291_CyanoOrg	CyanoOrg	421.124	13.075	NA	5.71e-06	2.02e-06	4.03e-05	4.07e-05	7.61e-06	0.00277784	0.00129283	0.000532	0.000457	0.00093	0.000354
5302_CyanoOrg	CyanoOrg	421.31	13.766	3.25e-05	3.18e-05	2.62e-05	8.2e-05	0.00013	1.61e-05	0.00506962	0.000898	0.00236556	0.00243368	0.00208663	0.0014708
5329_CyanoOrg	CyanoOrg	423.311	12.717	5.85e-05	5.49e-05	7.16e-05	9.36e-05	0.000106	6.07e-06	0.00367325	0.00114429	0.00185884	0.000171	0.000176	0.00014
5331_CyanoOrg	CyanoOrg	423.326	14.281	1.5e-05	1.72e-05	2.15e-05	5.7e-05	7.96e-05	NA	NA	NA	NA	0.000575	0.000465	0.000435
5354_CyanoOrg	CyanoOrg	425.119	12.755	1.04e-05	2.78e-05	1.43e-05	0.000409	0.000314	5.76e-05	0.0147429	0.00360234	0.00310995	0.00340734	0.00436171	0.00190461
5368_CyanoOrg	CyanoOrg	425.326	12.283	NA	NA	NA	NA	NA	NA	0.0633613	0.0445736	0.0113116	0.000345	0.0021705	0.000558
5369_CyanoOrg	CyanoOrg	425.326	11.897	NA	NA	NA	NA	NA	NA	0.00806685	0.00325504	0.00192272	0.000248	0.000922	0.000325
5399_CyanoOrg	CyanoOrg	427.389	12.504	NA	NA	NA	2.48e-05	1.45e-05	2.22e-06	0.00702275	0.00237712	0.00117742	0.000238	0.000485	0.000155
5400_CyanoOrg	CyanoOrg	427.39	11.38	NA	NA	NA	NA	NA	NA	0.0752431	0.0599289	0.0343917	0.0398131	0.0233508	0.0132778
5401_CyanoOrg	CyanoOrg	427.426	12.822	NA	NA	NA	NA	NA	NA	0.00312216	0.000895	0.000639	0.000847	0.00134866	0.000516
5429_CyanoOrg	CyanoOrg	429.089	14.587	5.37e-05	3.48e-05	4.9e-05	9.37e-05	0.000184	1.05e-05	NA	NA	NA	NA	0.000212	NA
5430_CyanoOrg	CyanoOrg	429.089	14.955	2.3e-05	1.69e-05	2.87e-05	4.42e-05	0.000108	NA	NA	NA	NA	NA	0.000184	NA
5472_CyanoOrg	CyanoOrg	430.426	13.392	NA	NA	NA	NA	NA	NA	0.00125953	0.000956	NA	0.000305	0.00165273	0.000271
5480_CyanoOrg	CyanoOrg	431.069	9.608	7.06e-05	6.26e-05	5.81e-05	0.000149	0.000305	3.39e-05	NA	NA	NA	NA	NA	NA
5515_CyanoOrg	CyanoOrg	432.303	14.11	NA	NA	NA	4.9e-05	7.06e-05	NA	0.000825	0.000726	NA	0.0154151	0.010565	0.0108903
5516_CyanoOrg	CyanoOrg	432.303	13.986	NA	NA	NA	0.000125	NA	9.78e-06	NA	NA	NA	0.00762488	0.00319099	0.00539222
5518_CyanoOrg	CyanoOrg	432.303	13.902	NA	NA	NA	NA	NA	NA	NA	NA	NA	0.000354	NA	NA
5521_CyanoOrg	CyanoOrg	432.347	13.44	3.97e-06	NA	4.24e-06	1.14e-05	2.68e-05	4.77e-06	0.00384132	0.00127431	0.000523	0.000438	0.0011151	0.000405
5538_CyanoOrg	CyanoOrg	433.31	13.167	9.37e-05	8.44e-05	0.000101	0.000466	0.000393	0.000116	0.0094271	0.00242186	0.00321965	0.00370446	0.00303262	0.00233945
5539_CyanoOrg	CyanoOrg	433.31	13.898	NA	NA	NA	5.82e-05	9.55e-05	4.5e-06	NA	NA	NA	0.00475412	0.00197115	0.00260435
5540_CyanoOrg	CyanoOrg	433.311	13.249	0.000421	0.000384	0.000435	0.00161355	0.0016467	0.000335	0.0413225	0.0161868	0.0179906	0.00954839	0.006705	0.00548729
5545_CyanoOrg	CyanoOrg	433.663	13.884	NA	NA	NA	NA	NA	NA	NA	NA	NA	0.00111161	NA	0.000258
5550_CyanoOrg	CyanoOrg	434.312	9.405	4.25e-06	3.9e-06	NA	6.9e-05	0.000118	1.44e-05	NA	NA	NA	0.00095	0.000206	0.000287
5572_CyanoOrg	CyanoOrg	435.333	11.22	NA	NA	NA	NA	NA	NA	0.000911	NA	NA	0.00112739	0.00108211	0.000891
5592_CyanoOrg	CyanoOrg	437.145	13.519	2.29e-05	NA	NA	0.000102	5.47e-05	5.7e-06	NA	NA	NA	NA	NA	NA
5601_CyanoOrg	CyanoOrg	437.22	11.731	0.00174314	0.00116903	0.001462	0.00260498	0.00383296	0.000324	0.688609	0.251162	0.291931	0.0409659	0.0793939	0.0381358
5602_CyanoOrg	CyanoOrg	437.22	11.699	0.00174314	0.00116903	0.001462	0.00259799	0.00383296	NA	0.688609	0.251162	0.291931	0.0408207	0.0793939	0.0381358
5603_CyanoOrg	CyanoOrg	437.221	11.49	0.000771	0.000574	0.00062	0.00413918	0.00473514	0.000401	0.0614507	0.0272467	0.0282473	0.0262085	0.0441924	0.0212371
5604_CyanoOrg	CyanoOrg	437.221	11.342	0.000623	0.000412	0.000472	4.69e-05	NA	NA	NA	NA	NA	NA	NA	NA
5605_CyanoOrg	CyanoOrg	437.221	10.685	NA	NA	NA	NA	NA	NA	0.00484063	0.00328801	0.000793	0.00105912	0.0021106	0.00079
5608_CyanoOrg	CyanoOrg	437.326	11.879	NA	NA	NA	NA	NA	NA	0.0190374	0.00693367	0.00491774	NA	4.36e-05	3.92e-05
5610_CyanoOrg	CyanoOrg	437.326	11.033	2.5e-06	4.93e-06	NA	8.91e-05	3.75e-05	8.44e-06	NA	NA	NA	NA	NA	NA
5611_CyanoOrg	CyanoOrg	437.347	9.438	NA	NA	NA	4.2e-05	8.7e-05	9.77e-06	NA	NA	NA	NA	NA	NA
5623_CyanoOrg	CyanoOrg	438.255	12.256	1.34e-05	5.17e-06	8.62e-06	NA	7.12e-05	3.67e-06	NA	NA	NA	0.00129344	0.00160891	0.000841
5624_CyanoOrg	CyanoOrg	438.3	13.769	NA	NA	NA	5.99e-05	3.06e-05	1.61e-06	NA	NA	NA	0.00273621	0.00209709	0.000918
5639_CyanoOrg	CyanoOrg	439.321	12.953	NA	NA	NA	NA	NA	NA	NA	NA	NA	0.00290758	0.0013685	0.000888
5642_CyanoOrg	CyanoOrg	439.342	12.271	5.37e-05	2.6e-05	3.6e-05	0.000118	3.1e-05	6.45e-06	3.17908	1.78795	0.544645	0.0205569	0.119341	0.0280435
5643_CyanoOrg	CyanoOrg	439.342	11.918	2.08e-05	2.26e-05	2.68e-05	0.00028	0.000134	3.11e-05	0.258063	0.166236	0.0507695	0.00208046	0.006238	0.00261857
5644_CyanoOrg	CyanoOrg	439.342	10.814	NA	NA	NA	3.68e-05	NA	NA	0.134164	0.0609632	0.0294105	0.00546612	0.0251232	0.00461871
5645_CyanoOrg	CyanoOrg	439.342	11.639	0.00015	0.000137	0.000133	0.000839	0.000627	0.00012	0.102017	0.0432654	0.0236224	0.0082112	0.0166679	0.00673622
5646_CyanoOrg	CyanoOrg	439.342	12.131	NA	NA	NA	2.62e-05	NA	NA	0.444826	0.180471	0.119095	0.00558315	0.0214695	0.00516404
5647_CyanoOrg	CyanoOrg	439.342	11.418	2.81e-05	2.77e-05	1.72e-05	0.000147	9.62e-05	1.98e-05	0.0390564	0.0167441	0.00958739	0.00269351	0.00474162	0.00214392
5648_CyanoOrg	CyanoOrg	439.342	11.533	0.000177	0.000155	0.000116	0.000893	0.000608	0.000142	0.146828	0.0665551	0.0352144	0.010344	0.0232194	0.00899398
5650_CyanoOrg	CyanoOrg	439.342	10.579	0.000377	0.000296	0.00027	0.0022577	0.00126103	0.000254	0.20889	0.0684126	0.0422366	0.0141319	0.0273023	0.0115973
5657_CyanoOrg	CyanoOrg	440.323	9.069	NA	1.06e-05	8.2e-06	0.000541	0.00111208	5.67e-05	NA	NA	NA	NA	NA	NA
5688_CyanoOrg	CyanoOrg	441.405	10.875	6.63e-05	7.11e-05	2.16e-05	0.000107	NA	NA	0.000478	NA	NA	NA	NA	NA
5718_CyanoOrg	CyanoOrg	443.723	14.565	0.000229	0.000252	0.000346	0.000993	0.00133537	2.85e-05	NA	NA	NA	NA	NA	NA
5727_CyanoOrg	CyanoOrg	444.303	13.847	7.53e-06	8.45e-06	5.85e-06	2.77e-05	6.33e-05	5.03e-06	NA	NA	NA	0.000192	NA	8.27e-05
5735_CyanoOrg	CyanoOrg	444.375	16.143	1.26e-05	1.29e-05	1.74e-05	3.57e-05	5.83e-05	NA	0.00276008	0.000415	0.00192054	0.00342626	0.00295096	0.00283111
5738_CyanoOrg	CyanoOrg	444.731	14.372	0.000196	8.88e-05	7.65e-05	2.66e-05	2.59e-05	NA	NA	NA	NA	NA	NA	NA
5739_CyanoOrg	CyanoOrg	445.12	14.949	0.000242	0.000162	0.00023	0.00045	0.000934	2.71e-05	NA	0.000649	NA	0.000176	0.00100009	NA
5742_CyanoOrg	CyanoOrg	445.12	14.588	0.000481	0.000307	0.000328	0.000608	0.00162564	9.18e-05	0.00105762	0.000864	0.00089	0.000286	0.00241779	0.00016
5749_CyanoOrg	CyanoOrg	445.234	12.008	5.48e-05	3.11e-05	3.66e-05	1.67e-05	5.65e-05	4.71e-06	NA	NA	NA	NA	NA	NA
5752_CyanoOrg	CyanoOrg	445.278	9.07	2.62e-05	4.83e-05	2.62e-05	0.00191007	0.00383585	0.000205	NA	NA	NA	0.000145	0.000416	0.000144
5753_CyanoOrg	CyanoOrg	445.28	12.718	0.000316	0.000268	0.000317	0.000416	0.000531	4.7e-05	0.0176765	0.00517421	0.00679935	0.0011767	0.000762	0.000713
5755_CyanoOrg	CyanoOrg	445.28	12.92	9.81e-05	7.86e-05	8.33e-05	6.57e-05	9.65e-05	8.05e-06	0.0102465	0.00396782	0.00483503	0.00019	0.000309	0.000199
5771_CyanoOrg	CyanoOrg	446.218	12.435	NA	NA	NA	NA	NA	NA	0.00606129	0.0119399	0.00662239	0.00165018	0.00224611	0.00271111
5772_CyanoOrg	CyanoOrg	446.239	8.266	NA	NA	NA	NA	NA	NA	0.00778804	0.00160354	0.00927126	NA	0.000297	0.000133
5794_CyanoOrg	CyanoOrg	447.251	12.596	2.43e-05	2.35e-05	2.73e-05	6.86e-05	0.000121	7.65e-06	NA	NA	NA	NA	NA	NA
5798_CyanoOrg	CyanoOrg	447.295	13.422	NA	NA	NA	NA	NA	NA	0.0122478	NA	0.00244124	0.00380947	0.00642724	0.00330707
5799_CyanoOrg	CyanoOrg	447.295	12.383	9.62e-05	6.53e-05	6.61e-05	0.00031	0.000531	5.09e-05	0.012904	0.00712725	0.00416457	0.00379725	0.00567314	0.00289795
5800_CyanoOrg	CyanoOrg	447.295	12.134	0.000168	0.00015	4.52e-05	0.00036	0.000155	6.06e-05	0.0763465	0.0470214	0.0164198	0.00763789	0.0161137	0.0068102
5801_CyanoOrg	CyanoOrg	447.295	12.011	7.55e-05	NA	4.97e-05	0.000196	NA	NA	0.0474776	0.0266666	0.0103756	0.00348879	0.00700394	0.00203411
5802_CyanoOrg	CyanoOrg	447.295	12.951	0.00133657	0.000958	0.00114827	0.00311713	0.00411226	0.00046	0.119404	0.0507544	0.0629509	0.0178446	0.0200872	0.0119783
5803_CyanoOrg	CyanoOrg	447.295	13.153	0.00133751	0.000961	0.00115883	0.00220873	0.00351378	0.000321	0.137751	0.0716687	0.0879072	0.0185074	0.0242566	0.0133877
5804_CyanoOrg	CyanoOrg	447.295	9.75	NA	NA	NA	0.000293	0.000241	2.62e-05	0.0191727	0.0160299	0.00188237	0.00325883	0.000423	0.000705
5805_CyanoOrg	CyanoOrg	447.296	12.783	0.000618	0.000391	0.000489	0.000239	0.000413	4.59e-05	0.0485477	0.0267195	0.0233125	0.00151513	0.00247916	0.00125396
5807_CyanoOrg	CyanoOrg	447.296	12.586	6.49e-05	NA	6.24e-05	NA	NA	NA	NA	NA	NA	NA	NA	NA
5809_CyanoOrg	CyanoOrg	447.326	13.282	NA	NA	NA	NA	NA	NA	NA	NA	NA	0.00260917	0.00158339	0.00144128
5815_CyanoOrg	CyanoOrg	447.399	13.554	NA	NA	NA	NA	NA	NA	0.00462894	0.00141356	0.0012532	0.00071	0.000661	0.000827
5834_CyanoOrg	CyanoOrg	448.379	13.422	1.84e-05	2.13e-05	1.6e-05	0.000264	0.00023	5.45e-05	0.0389185	0.0138004	0.00660503	0.0074173	0.0193276	0.00638804
5839_CyanoOrg	CyanoOrg	449.149	12.528	NA	NA	NA	NA	NA	NA	0.00350228	0.00167714	0.00210962	0.000345	0.000677	0.000251
5847_CyanoOrg	CyanoOrg	449.248	11.965	3.84e-05	4.46e-05	6.25e-05	8.46e-05	0.000154	4.05e-06	0.00275988	0.000788	0.00112581	0.000474	0.000199	0.000254
5854_CyanoOrg	CyanoOrg	449.337	12.274	NA	NA	NA	NA	NA	NA	0.0106537	0.00194504	0.00252374	0.0014399	0.000437	0.000464
5855_CyanoOrg	CyanoOrg	449.342	13.439	NA	NA	NA	NA	NA	NA	NA	NA	NA	0.0258451	0.00712983	0.00983384
5856_CyanoOrg	CyanoOrg	449.342	13.702	3.07e-05	3.28e-05	3.51e-05	0.000408	0.000676	4.83e-05	0.0181089	0.0077479	0.00647016	0.0585774	0.0308369	0.0316874
5866_CyanoOrg	CyanoOrg	450.256	12.184	0.00039	0.00032	0.000313	0.0013966	0.00291826	0.000288	0.0134214	0.00718984	0.0091425	0.0108369	0.00892695	0.00665062
5884_CyanoOrg	CyanoOrg	451.236	11.658	NA	NA	NA	NA	NA	NA	0.000911	NA	NA	0.000227	0.000442	0.000182
5888_CyanoOrg	CyanoOrg	451.264	12.381	0.00032	0.000223	0.000241	0.000897	0.00244203	0.000197	0.0134044	0.00708984	0.0112252	0.00326278	0.0030179	0.00250009
5890_CyanoOrg	CyanoOrg	451.284	11.046	NA	NA	NA	NA	NA	NA	0.00383831	0.00083	NA	0.00149322	0.00212658	0.000859
5893_CyanoOrg	CyanoOrg	451.342	11.244	0.000256	0.000281	0.000212	0.00182255	0.00103048	0.000217	0.268908	0.0920274	0.0363582	0.0168981	0.0508777	0.0129857
5894_CyanoOrg	CyanoOrg	451.342	10.517	NA	NA	NA	7.58e-05	4.09e-05	1.04e-05	0.00272592	0.000803	NA	0.000624	0.00194426	0.000515
5895_CyanoOrg	CyanoOrg	451.357	14.606	1.53e-05	1.46e-05	4.51e-05	9.27e-05	8.02e-05	1.76e-06	0.00576894	0.00266224	0.00237352	0.0461684	0.0245914	0.0302583
5926_CyanoOrg	CyanoOrg	453.357	12.252	NA	NA	NA	NA	NA	NA	0.100081	0.0659478	0.0178864	0.00057	0.00304087	0.000763
5927_CyanoOrg	CyanoOrg	453.357	11.858	NA	NA	NA	NA	NA	NA	0.00960996	0.00562871	0.00186882	0.000116	0.000686	0.000175
5929_CyanoOrg	CyanoOrg	453.358	12.477	NA	NA	NA	NA	NA	NA	0.0189669	0.0106386	0.00265573	NA	0.000472	NA
5930_CyanoOrg	CyanoOrg	453.409	12.96	NA	NA	NA	NA	NA	NA	0.00189294	0.00122046	NA	0.00339528	0.00213818	0.00320516
5931_CyanoOrg	CyanoOrg	453.409	13.064	1.65e-05	2.35e-05	2.88e-05	1.54e-05	1.78e-05	NA	0.0213736	0.00642321	0.00746075	0.00114036	0.000556	0.000958
5939_CyanoOrg	CyanoOrg	454.293	9.999	NA	NA	NA	NA	NA	NA	0.00240011	0.00113237	0.000874	0.00372178	0.000167	4.18e-05
5970_CyanoOrg	CyanoOrg	455.337	11.512	NA	NA	NA	NA	NA	NA	0.0111006	0.00575499	0.00203263	0.000206	0.000833	0.00025
5973_CyanoOrg	CyanoOrg	455.41	13.953	NA	NA	NA	NA	NA	NA	NA	NA	NA	0.00081	0.00120251	0.000468
6007_CyanoOrg	CyanoOrg	457.352	12.273	NA	NA	NA	NA	NA	NA	0.185168	0.104232	0.0241486	0.000867	0.00590464	0.00134596
6011_CyanoOrg	CyanoOrg	457.44	13.374	NA	NA	NA	NA	NA	NA	NA	NA	NA	0.000788	0.000544	0.000765
6012_CyanoOrg	CyanoOrg	457.658	13.518	1.34e-05	NA	NA	3.83e-05	3.01e-05	3.14e-06	NA	NA	NA	NA	NA	NA
6016_CyanoOrg	CyanoOrg	458.242	11.406	NA	NA	NA	NA	NA	NA	0.00212204	0.00161439	NA	0.000657	0.0014728	0.000744
6017_CyanoOrg	CyanoOrg	458.242	12.184	0.000308	0.000235	0.000265	0.00101981	0.0018869	0.000196	0.00810925	0.00414679	0.00540352	0.00573326	0.00505859	0.00405151
6019_CyanoOrg	CyanoOrg	458.253	11.639	5.07e-06	4.86e-06	NA	9.83e-05	3.94e-05	4.33e-05	0.0018742	0.00382749	0.000869	0.00141591	0.00242748	0.0015613
6033_CyanoOrg	CyanoOrg	459.249	12.419	0.000265	NA	0.00021	0.00044	0.00168097	0.00014	0.00367208	0.00241666	0.00824989	0.00493736	0.004529	0.00315569
6035_CyanoOrg	CyanoOrg	459.261	11.407	2.23e-05	1.04e-05	NA	0.000151	0.000134	3.81e-05	0.00933831	0.00777598	0.00307226	0.00295853	0.00582942	0.00306581
6044_CyanoOrg	CyanoOrg	459.456	13.632	NA	NA	NA	NA	NA	NA	NA	0.000502	NA	0.00223472	0.00108391	0.0012883
6064_CyanoOrg	CyanoOrg	460.342	12.621	NA	NA	NA	NA	NA	NA	0.00179341	0.000893	NA	0.000253	0.0010381	0.000448
6065_CyanoOrg	CyanoOrg	460.342	12.707	NA	NA	NA	9.67e-05	2.29e-05	1.98e-05	0.00547831	0.00237191	0.00067	0.000883	0.00304446	0.00108845
6066_CyanoOrg	CyanoOrg	460.37	15.269	9.07e-06	8.48e-06	1e-05	4.48e-05	8.44e-05	NA	0.000775	NA	0.000814	0.000668	0.00185611	0.00136854
6073_CyanoOrg	CyanoOrg	461.22	11.344	0.000143	0.000103	0.000116	NA	NA	NA	0.0112945	0.00463814	0.00494414	0.000219	0.00028	NA
6074_CyanoOrg	CyanoOrg	461.221	11.457	NA	8.01e-06	8.5e-06	9.55e-05	0.000103	3.69e-06	NA	NA	NA	0.000451	0.00069	0.00032
6089_CyanoOrg	CyanoOrg	462.358	12.363	1.78e-05	NA	1.21e-05	0.000241	0.000108	5.29e-05	0.0148829	0.00737288	0.00266602	0.00176758	0.00484892	0.00216476
6090_CyanoOrg	CyanoOrg	462.358	12.447	4.2e-05	3.48e-05	2.21e-05	0.000575	0.000298	0.000108	0.0302505	0.0157133	0.00496755	0.003774	0.0134199	0.0046422
6101_CyanoOrg	CyanoOrg	463.131	14.95	8.57e-05	5.75e-05	7.84e-05	0.000156	0.000295	5.36e-06	NA	NA	NA	NA	0.000332	NA
6103_CyanoOrg	CyanoOrg	463.131	14.588	0.000167	0.000107	0.000137	0.000289	0.000584	2.64e-05	NA	NA	NA	5.7e-05	0.00043	NA
6104_CyanoOrg	CyanoOrg	463.131	15.27	1.57e-05	9.94e-06	1.72e-05	2.33e-05	4.36e-05	NA	NA	NA	NA	NA	NA	NA
6108_CyanoOrg	CyanoOrg	463.236	11.824	0.000165	0.00014	0.00013	0.00135305	0.00175424	0.000122	0.0287776	0.0069721	0.00951452	0.0109223	0.0160646	0.00794394
6109_CyanoOrg	CyanoOrg	463.236	11.494	0.000228	0.000181	0.000198	0.00125934	0.00146985	0.000122	0.0160788	0.00757383	0.00761653	0.00799981	0.0134785	0.00637847
6110_CyanoOrg	CyanoOrg	463.236	11.639	5.82e-05	5.39e-05	5.33e-05	0.000932	0.00106545	8.02e-05	0.004134	0.00149779	0.00184105	0.00450696	0.00635198	0.00330882
6111_CyanoOrg	CyanoOrg	463.264	12.335	NA	NA	NA	4.54e-05	0.000126	NA	NA	NA	NA	0.000399	0.000366	0.000163
6116_CyanoOrg	CyanoOrg	463.342	11.857	NA	NA	NA	NA	NA	NA	0.0159135	0.00570741	0.00431419	NA	NA	NA
6119_CyanoOrg	CyanoOrg	463.353	12.572	NA	NA	NA	NA	NA	NA	0.0517551	0.0075627	0.0106394	0.000468	0.000161	0.000106
6121_CyanoOrg	CyanoOrg	463.389	13.121	NA	2.4e-05	9.72e-06	0.000123	9.57e-05	NA	0.0379244	0.011375	0.00630944	0.00443626	0.0109118	0.00323441
6131_CyanoOrg	CyanoOrg	464.373	12.746	NA	NA	NA	5.21e-05	2.78e-05	1.3e-05	0.010181	0.00341402	0.00133296	0.00105127	0.0033572	0.00125724
6133_CyanoOrg	CyanoOrg	464.374	12.499	NA	NA	NA	2.94e-05	1.37e-05	6.46e-06	NA	NA	NA	NA	NA	NA
6146_CyanoOrg	CyanoOrg	465.252	11.813	0.000591	0.000493	0.000507	0.00375974	0.00511513	0.000404	0.115269	0.035414	0.0490637	0.0301266	0.0430306	0.0220458
6147_CyanoOrg	CyanoOrg	465.252	12.061	0.000475	0.000162	0.000213	0.000699	0.000944	3.29e-05	NA	NA	NA	NA	NA	NA
6148_CyanoOrg	CyanoOrg	465.252	11.063	NA	NA	NA	NA	NA	NA	0.00443353	0.00272259	0.000559	0.00214032	0.00524401	0.0016584
6149_CyanoOrg	CyanoOrg	465.252	11.706	0.00065	0.00035	0.000572	0.000511	0.000774	NA	0.184161	0.0688214	0.0728999	0.00903978	0.0181596	0.00845501
6150_CyanoOrg	CyanoOrg	465.262	12.592	0.000193	0.000154	6.72e-05	0.00056	0.000479	4.71e-05	0.0139636	0.0035558	0.00632188	0.00357676	0.00211289	0.00222147
6154_CyanoOrg	CyanoOrg	465.336	12.947	NA	NA	NA	0.000207	0.000194	1.25e-05	0.00512631	NA	NA	0.0300034	0.0143529	0.0133265
6156_CyanoOrg	CyanoOrg	465.337	13.061	NA	NA	NA	NA	NA	NA	NA	NA	NA	0.00175154	0.000701	0.000817
6158_CyanoOrg	CyanoOrg	465.337	13.976	NA	NA	NA	NA	NA	NA	0.00155059	NA	NA	0.00386677	0.00608233	0.00264799
6159_CyanoOrg	CyanoOrg	465.357	11.708	NA	NA	NA	NA	NA	NA	0.0953206	0.0458738	0.0188799	0.00121093	0.00538248	0.00100375
6160_CyanoOrg	CyanoOrg	465.358	12.077	NA	NA	NA	NA	NA	NA	0.0311056	0.0145121	0.0071347	NA	0.000205	NA
6161_CyanoOrg	CyanoOrg	465.358	11.463	1.76e-05	2.76e-05	2.81e-05	0.000236	0.000125	2.5e-05	0.0215484	0.00738512	0.00344043	0.00157035	0.00404722	0.0011202
6166_CyanoOrg	CyanoOrg	465.394	12.371	0.000435	0.000258	0.000334	0.00011	0.000135	1.21e-05	0.0229061	0.010586	0.0111531	NA	0.000138	0.000101
6167_CyanoOrg	CyanoOrg	465.409	13.455	NA	NA	NA	NA	NA	NA	NA	NA	NA	0.000964	0.000583	0.000783
6168_CyanoOrg	CyanoOrg	465.409	12.159	NA	NA	NA	6.82e-05	0.000152	6.44e-06	NA	NA	NA	0.00181193	0.000481	0.000662
6169_CyanoOrg	CyanoOrg	465.409	13.552	4.6e-05	4.3e-05	5.14e-05	0.000192	0.000173	1.36e-05	0.0626703	0.0182141	0.0183803	0.0087486	0.00747712	0.00903306
6178_CyanoOrg	CyanoOrg	466.426	13.019	NA	NA	NA	NA	NA	NA	NA	NA	NA	0.000706	0.000472	0.00038
6181_CyanoOrg	CyanoOrg	466.741	11.636	NA	NA	NA	1.5e-05	6.64e-06	9.43e-06	NA	0.000931	NA	0.000273	0.000479	0.000326
6182_CyanoOrg	CyanoOrg	467.09	9.811	2.03e-05	1.85e-05	2.25e-05	9.76e-05	0.000128	9.35e-06	NA	NA	NA	NA	NA	NA
6188_CyanoOrg	CyanoOrg	467.277	12.931	NA	NA	NA	4.3e-05	NA	NA	NA	NA	NA	0.000559	0.00150092	0.00051
6189_CyanoOrg	CyanoOrg	467.279	11.257	2.86e-06	5.94e-06	3.52e-06	8.59e-05	0.000113	7.05e-06	0.00325459	0.000907	0.00105087	0.00119126	0.0014174	0.000713
6193_CyanoOrg	CyanoOrg	467.322	9.21	NA	NA	NA	8.37e-05	0.000166	6.67e-06	NA	NA	NA	NA	NA	NA
6196_CyanoOrg	CyanoOrg	467.352	13.387	NA	NA	NA	NA	NA	NA	NA	NA	NA	0.00797056	0.00589429	0.0035733
6197_CyanoOrg	CyanoOrg	467.352	14.049	NA	NA	NA	NA	NA	NA	NA	NA	NA	0.00190811	0.00190595	0.00136101
6198_CyanoOrg	CyanoOrg	467.352	13.682	NA	NA	NA	NA	NA	NA	0.00630698	0.00258369	0.00230546	0.0108123	0.00772058	0.00651261
6199_CyanoOrg	CyanoOrg	467.352	13.963	NA	NA	NA	NA	NA	NA	NA	NA	NA	0.00314128	0.00226487	0.00153963
6203_CyanoOrg	CyanoOrg	467.374	11.992	NA	NA	NA	NA	NA	NA	0.0063631	0.0069238	NA	0.000737	0.00206841	0.000342
6204_CyanoOrg	CyanoOrg	467.374	11.179	NA	NA	NA	NA	NA	NA	0.202649	0.0785453	0.0398613	0.008437	0.0503483	0.00779076
6205_CyanoOrg	CyanoOrg	467.389	12.752	NA	NA	NA	9.19e-05	4.97e-05	7.28e-06	NA	NA	NA	0.00158419	0.00100926	0.000895
6206_CyanoOrg	CyanoOrg	467.389	12.911	NA	NA	NA	4.43e-05	2.74e-05	NA	NA	NA	NA	NA	NA	NA
6207_CyanoOrg	CyanoOrg	467.41	12.638	0.000331	0.000141	0.000199	0.000132	0.000212	2.93e-05	0.0179957	0.0103347	0.0118631	0.000841	0.0015749	0.000727
6214_CyanoOrg	CyanoOrg	468.354	9.068	NA	NA	NA	4.2e-05	9.19e-05	4.42e-06	NA	NA	NA	NA	NA	NA
6229_CyanoOrg	CyanoOrg	469.279	12.276	NA	NA	NA	NA	NA	NA	0.00975561	0.00521372	0.00135438	NA	0.000225	NA
6230_CyanoOrg	CyanoOrg	469.28	12.009	1.12e-05	1e-05	6.04e-06	2.75e-05	2.67e-05	5.11e-06	0.0128628	0.00583046	0.00222374	0.0009	0.0015953	0.000624
6244_CyanoOrg	CyanoOrg	470.361	13.262	NA	NA	NA	NA	NA	NA	0.00215788	0.000971	NA	0.00043	0.00116254	0.000386
6253_CyanoOrg	CyanoOrg	471.295	12.131	1.64e-05	1.38e-05	5.97e-06	6.35e-05	3.75e-05	6.64e-06	0.0114449	0.00809108	0.00243659	0.0012791	0.00281653	0.00111692
6254_CyanoOrg	CyanoOrg	471.296	12.718	2.83e-05	2.88e-05	2.93e-05	4.7e-05	4.4e-05	NA	0.00225953	NA	0.000752	0.000127	NA	NA
6262_CyanoOrg	CyanoOrg	471.416	12.246	1.32e-05	1.28e-05	NA	6.17e-05	0.000104	1.29e-05	0.0026511	NA	0.000425	0.000343	0.000515	0.000222
6263_CyanoOrg	CyanoOrg	471.42	13.084	NA	NA	NA	NA	NA	NA	0.00357557	0.00105102	0.00156909	0.00043	0.000216	0.000455
6284_CyanoOrg	CyanoOrg	473.267	11.138	NA	NA	NA	3.48e-05	7.31e-05	2.29e-06	NA	NA	NA	NA	NA	NA
6286_CyanoOrg	CyanoOrg	473.275	13.98	NA	NA	NA	2.02e-05	NA	NA	NA	NA	NA	7.98e-05	0.000214	0.000126
6287_CyanoOrg	CyanoOrg	473.275	13.796	NA	NA	NA	1.08e-05	1.92e-05	NA	NA	NA	NA	0.000108	0.000198	0.000118
6289_CyanoOrg	CyanoOrg	473.282	10.377	NA	2.6e-06	2.63e-06	8.73e-05	5.53e-05	3.64e-06	NA	NA	NA	0.000579	0.000269	0.000226
6297_CyanoOrg	CyanoOrg	473.436	13.403	NA	NA	NA	NA	9.52e-06	NA	NA	NA	NA	0.00394842	0.00180665	0.00167409
6317_CyanoOrg	CyanoOrg	474.356	12.867	4.49e-06	5.22e-06	4.16e-06	4.23e-05	2.88e-05	8.85e-06	0.0125042	0.00647197	0.00276043	0.00130423	0.00280084	0.00144646
6319_CyanoOrg	CyanoOrg	474.452	13.308	NA	NA	NA	NA	NA	NA	0.00213212	0.00199337	NA	0.000654	0.00332504	0.000539
6330_CyanoOrg	CyanoOrg	475.336	12.869	0.00437911	0.00465207	0.00288594	0.00506583	0.00580243	0.00308431	NA	NA	NA	NA	NA	NA
6345_CyanoOrg	CyanoOrg	476.365	14.271	4.29e-05	4.46e-05	3.93e-05	0.000112	0.000163	1.16e-05	NA	NA	NA	NA	NA	NA
6347_CyanoOrg	CyanoOrg	476.468	13.584	NA	NA	NA	NA	NA	NA	0.00272166	0.00151741	0.000995	0.00123587	0.00415542	0.000528
6356_CyanoOrg	CyanoOrg	477.315	12.352	NA	NA	NA	3.19e-05	NA	6.57e-06	NA	NA	NA	NA	NA	NA
6358_CyanoOrg	CyanoOrg	477.355	13.371	NA	NA	NA	NA	NA	NA	0.0086558	0.00208159	0.00139336	NA	0.0013957	9.78e-05
6359_CyanoOrg	CyanoOrg	477.357	11.748	NA	NA	NA	NA	NA	NA	0.0153536	0.0116297	0.00480557	0.000242	0.000487	0.000149
6360_CyanoOrg	CyanoOrg	477.358	11.556	1.54e-05	NA	7.08e-06	5.11e-05	2.5e-05	4.92e-06	0.00829745	0.00390426	0.00203304	0.000178	0.00032	0.000199
6363_CyanoOrg	CyanoOrg	477.371	14.231	NA	1.32e-05	NA	NA	NA	4.54e-06	NA	NA	NA	0.000362	0.000302	0.000494
6372_CyanoOrg	CyanoOrg	478.353	13.053	NA	NA	NA	0.00011	4.75e-05	1.22e-05	0.00400871	0.00281819	0.00107777	0.000677	0.00189113	0.00110776
6373_CyanoOrg	CyanoOrg	478.353	12.836	2.17e-05	3.42e-05	1.72e-05	0.000424	0.000175	8.99e-05	0.00944835	0.00517051	0.0014196	0.00135775	0.0077905	0.00299006
6391_CyanoOrg	CyanoOrg	479.373	11.536	0.000207	0.000179	0.000136	0.00113086	0.000729	0.000178	0.141947	0.0544064	0.0276652	0.00948928	0.0180886	0.00780608
6392_CyanoOrg	CyanoOrg	479.373	11.611	0.000148	0.00012	0.000121	0.00098	0.000677	0.000137	0.0986984	0.03784	0.0224573	0.0100745	0.0195784	0.00799521
6393_CyanoOrg	CyanoOrg	479.373	9.943	NA	NA	NA	0.000116	2.97e-05	7.46e-06	NA	NA	NA	0.00045	0.000716	0.000329
6395_CyanoOrg	CyanoOrg	479.373	12.121	NA	NA	NA	NA	NA	NA	0.178972	0.0990634	0.0435819	0.00203186	0.00619175	0.00171201
6396_CyanoOrg	CyanoOrg	479.373	10.557	0.000488	0.00038	0.000343	0.00293137	0.00164381	0.000332	0.268973	0.0838316	0.054502	0.0175124	0.0346488	0.0144225
6400_CyanoOrg	CyanoOrg	479.407	13.313	NA	NA	NA	NA	NA	NA	NA	0.000902	NA	9.27e-05	NA	0.000107
6408_CyanoOrg	CyanoOrg	480.309	10.221	NA	NA	NA	NA	NA	NA	0.00255655	0.000956	0.000766	0.000684	6.69e-05	NA
6413_CyanoOrg	CyanoOrg	480.368	12.792	7.13e-06	1.33e-05	7.23e-06	0.00019	9.58e-05	2.59e-05	0.00899318	0.00479534	0.00151263	0.000933	0.00325719	0.00154019
6429_CyanoOrg	CyanoOrg	481.289	13.838	NA	NA	NA	0.000116	0.000336	4.71e-05	NA	NA	NA	NA	NA	NA
6432_CyanoOrg	CyanoOrg	481.331	12.953	NA	NA	NA	NA	NA	NA	0.00284659	0.0003	NA	0.00905974	0.00521742	0.0035202
6434_CyanoOrg	CyanoOrg	481.352	11.853	NA	NA	NA	NA	NA	NA	0.00663627	0.00224361	0.00162782	NA	NA	NA
6438_CyanoOrg	CyanoOrg	481.423	13.585	NA	NA	NA	NA	NA	NA	0.00118714	0.00136216	0.000431	NA	NA	0.000112
6439_CyanoOrg	CyanoOrg	481.426	12.838	4.21e-05	2.07e-05	3.15e-05	NA	2.17e-05	NA	NA	NA	NA	NA	NA	NA
6448_CyanoOrg	CyanoOrg	482.333	9.755	9.06e-05	0.000121	0.000233	0.00381089	0.00312514	0.000455	0.271552	0.236412	0.0278585	0.048105	0.00485055	0.0104255
6449_CyanoOrg	CyanoOrg	482.333	9.636	2.18e-05	1.93e-05	3.23e-05	0.000763	0.000518	4.6e-05	0.0419361	0.0235778	0.00594266	0.00920528	0.00771239	0.0037897
6466_CyanoOrg	CyanoOrg	483.226	11.434	0.000105	7.32e-05	6.13e-05	0.000141	0.000134	1.46e-05	0.0446455	0.0181588	0.0153172	0.00173224	0.00434174	0.00166086
6467_CyanoOrg	CyanoOrg	483.226	11.199	8.84e-05	7.24e-05	6.18e-05	0.000187	0.000162	1.08e-05	0.00970227	0.00516712	0.00342347	0.00130358	0.00231448	0.000952
6468_CyanoOrg	CyanoOrg	483.226	11.012	9.46e-05	8.27e-05	7.6e-05	NA	1.12e-05	NA	NA	NA	NA	NA	NA	NA
6471_CyanoOrg	CyanoOrg	483.272	9.221	1.62e-05	1.13e-05	1.52e-05	0.000102	8.05e-05	1.69e-05	0.00111177	0.000389	0.000297	0.00146682	0.00131471	0.000568
6476_CyanoOrg	CyanoOrg	483.346	13.149	NA	NA	NA	NA	NA	NA	NA	NA	NA	0.00250168	0.00337208	0.00205349
6478_CyanoOrg	CyanoOrg	483.347	12.947	NA	NA	NA	0.000157	0.000174	5.88e-06	0.00643043	0.000804	0.000592	0.014215	0.0128042	0.00843373
6482_CyanoOrg	CyanoOrg	483.368	11.373	NA	NA	NA	NA	NA	NA	0.00436273	NA	NA	0.000313	0.00096	NA
6484_CyanoOrg	CyanoOrg	483.405	12.373	0.000258	0.000149	0.000179	4.28e-05	7.48e-05	3.99e-06	NA	NA	NA	NA	NA	NA
6485_CyanoOrg	CyanoOrg	483.42	13.558	1.59e-05	1.61e-05	1.77e-05	0.00016	0.00012	1.08e-05	0.0247533	0.0068797	0.00721936	0.0067726	0.00537407	0.00749831
6487_CyanoOrg	CyanoOrg	483.42	13.233	NA	NA	NA	NA	NA	NA	0.00476839	0.0012272	0.00239841	0.000645	0.00058	0.000317
6492_CyanoOrg	CyanoOrg	484.116	9.608	3.53e-05	3.74e-05	3.53e-05	0.000113	0.00031	1.3e-05	NA	NA	NA	NA	NA	NA
6494_CyanoOrg	CyanoOrg	484.249	12.662	NA	NA	NA	8.54e-05	3.85e-05	3.56e-06	NA	NA	NA	NA	NA	NA
6496_CyanoOrg	CyanoOrg	484.283	13.6	NA	NA	NA	NA	NA	NA	0.000529	NA	NA	0.00338423	0.000362	0.000388
6499_CyanoOrg	CyanoOrg	484.34	13.476	NA	NA	NA	NA	NA	NA	0.00152102	0.00108617	0.000324	0.00017	0.000286	0.000117
6500_CyanoOrg	CyanoOrg	484.349	9.208	1.3e-05	1.29e-05	NA	0.000798	0.00137288	6.61e-05	NA	NA	NA	NA	NA	NA
6522_CyanoOrg	CyanoOrg	485.42	12.638	0.000122	5.47e-05	7.46e-05	4.05e-05	6.83e-05	9.2e-06	0.00581969	0.00343644	0.00325242	0.000284	0.000373	0.000204
6523_CyanoOrg	CyanoOrg	485.435	13.438	NA	NA	NA	NA	NA	NA	NA	NA	NA	0.00173297	0.00203388	0.000969
6532_CyanoOrg	CyanoOrg	486.356	13.243	NA	NA	NA	NA	NA	NA	0.00298937	0.00259156	0.000255	0.000258	0.000997	0.000282
6542_CyanoOrg	CyanoOrg	487.166	12.952	4.7e-05	4.29e-05	2.95e-05	7.63e-05	0.000147	8.93e-06	0.00170529	NA	0.000877	0.000695	0.000547	0.000328
6543_CyanoOrg	CyanoOrg	487.166	13.156	3.74e-05	2.66e-05	3.13e-05	3.35e-05	8.69e-05	NA	0.00331862	NA	0.00230451	0.000683	0.000386	0.000302
6548_CyanoOrg	CyanoOrg	487.288	9.751	2.99e-05	4.25e-05	6.51e-05	0.0017124	0.00130552	0.000188	0.200552	0.189732	0.0208797	0.037384	0.00357826	0.00774235
6549_CyanoOrg	CyanoOrg	487.288	9.636	2.9e-06	7.66e-06	1.08e-05	0.000324	0.000186	8.4e-06	0.0297098	0.0172833	0.00466836	0.00687335	0.00599833	0.00300378
6550_CyanoOrg	CyanoOrg	487.29	12.278	NA	NA	NA	NA	NA	NA	0.0164501	0.00864965	0.00241484	4.59e-05	0.000602	9.82e-05
6573_CyanoOrg	CyanoOrg	489.304	9.209	3.81e-05	4.85e-05	2.6e-05	0.00287025	0.00541661	0.000278	NA	NA	NA	0.000182	0.000286	9.48e-05
6579_CyanoOrg	CyanoOrg	489.381	13.084	NA	NA	NA	4.48e-05	9.31e-05	1.29e-05	NA	NA	NA	NA	NA	NA
6580_CyanoOrg	CyanoOrg	489.394	12.334	0.000403	0.000307	0.000452	9.96e-05	9.14e-05	7.17e-06	0.0251465	0.00832396	0.0120501	0.000206	9.55e-05	0.000123
6589_CyanoOrg	CyanoOrg	490.351	12.808	NA	NA	NA	5.27e-05	5.08e-05	1.91e-05	0.00603051	0.0041769	0.00200325	0.0013109	0.00307955	0.0016442
6599_CyanoOrg	CyanoOrg	491.322	10.029	NA	NA	NA	NA	NA	NA	0.0066942	0.00335442	0.000956	0.00036	0.000284	0.000146
6603_CyanoOrg	CyanoOrg	491.409	11.8	NA	NA	NA	NA	NA	NA	NA	NA	NA	0.000536	0.000589	0.000365
6604_CyanoOrg	CyanoOrg	491.409	11.721	0.000864	0.000522	0.000479	0.000208	0.000145	4.05e-05	0.257587	0.212311	0.0797231	0.00251666	0.00520954	0.00221674
6605_CyanoOrg	CyanoOrg	491.409	11.008	2.2e-05	1.51e-05	1.48e-05	NA	NA	NA	NA	NA	NA	NA	NA	NA
6606_CyanoOrg	CyanoOrg	491.41	12.566	0.00301702	0.00181699	0.00268567	0.00285955	0.0035788	0.000405	0.23522	0.147582	0.171397	0.0109651	0.010561	0.00735252
6607_CyanoOrg	CyanoOrg	491.41	13.84	NA	NA	NA	NA	NA	NA	0.0124035	0.00318305	0.00419691	0.000881	0.00134843	0.000569
6620_CyanoOrg	CyanoOrg	492.428	11.992	NA	NA	NA	6.45e-05	2.64e-05	1.12e-05	NA	NA	NA	NA	NA	NA
6625_CyanoOrg	CyanoOrg	493.346	11.897	0.00013	0.00019	0.000101	0.000344	0.000354	9.22e-05	NA	NA	NA	NA	NA	NA
6630_CyanoOrg	CyanoOrg	493.389	12.111	NA	NA	NA	NA	NA	NA	0.00758804	0.00346396	0.00159941	NA	0.000164	NA
6633_CyanoOrg	CyanoOrg	493.425	12.783	0.0355909	0.0222956	0.0287386	0.0153425	0.0235187	0.00240713	2.63423	1.44187	1.32185	0.0736016	0.113893	0.0568266
6634_CyanoOrg	CyanoOrg	493.426	11.199	8.95e-05	5.96e-05	6.12e-05	0.000142	0.000139	NA	0.0113063	0.00623456	0.00463126	0.00104042	0.00161693	0.000687
6635_CyanoOrg	CyanoOrg	493.426	12.008	0.00104038	0.000564	0.000773	0.000617	0.00107701	9.49e-05	0.0421298	0.0286274	0.0209441	0.00399304	0.00583223	0.00318838
6641_CyanoOrg	CyanoOrg	494.384	12.604	NA	3.08e-06	NA	6.26e-05	NA	1.13e-05	0.00875812	0.00283615	0.00194274	0.0016235	0.00315403	0.00108201
6643_CyanoOrg	CyanoOrg	494.443	12.249	5.22e-05	5.49e-05	3.16e-05	0.000275	0.000344	0.000103	NA	NA	NA	NA	NA	NA
6648_CyanoOrg	CyanoOrg	495.203	13.427	NA	NA	NA	NA	NA	NA	0.00303208	0.000602	0.000776	0.000724	0.000549	0.000397
6653_CyanoOrg	CyanoOrg	495.368	11.859	NA	NA	NA	7.25e-05	3.81e-05	8.13e-06	0.00553812	0.00275035	NA	NA	0.00100345	0.000426
6654_CyanoOrg	CyanoOrg	495.368	10.844	NA	NA	NA	NA	NA	NA	0.0369133	0.00987434	0.00443177	0.00196336	0.00625459	0.00147729
6659_CyanoOrg	CyanoOrg	495.441	13.035	0.00484403	0.00207176	0.00450029	0.0023923	0.00368483	0.000354	0.318872	0.0863189	0.240976	0.0602939	0.115138	0.0402244
6660_CyanoOrg	CyanoOrg	495.441	12.254	0.000194	7.18e-05	0.000137	0.000533	0.000937	8.34e-05	0.00507918	0.00240833	0.00544613	0.0149728	0.0247316	0.011702
6661_CyanoOrg	CyanoOrg	495.441	11.41	0.00114483	0.000616	0.000742	0.00115269	0.00132581	0.000112	0.426064	0.214187	0.176761	0.0141689	0.0349179	0.0137394
6679_CyanoOrg	CyanoOrg	497.242	11.592	1.77e-05	1.4e-05	1.45e-05	NA	1.21e-05	NA	0.010004	0.0034172	0.00311629	0.000253	0.000467	0.000149
6687_CyanoOrg	CyanoOrg	497.384	12.157	NA	NA	NA	NA	NA	NA	0.0112799	0.00565704	0.00222675	NA	0.000172	NA
6688_CyanoOrg	CyanoOrg	497.431	12.868	NA	NA	NA	NA	NA	NA	0.00559306	0.00363286	0.00158559	0.000525	0.00106575	0.000576
6691_CyanoOrg	CyanoOrg	498.298	13.608	NA	NA	NA	NA	NA	NA	NA	0.00043	NA	0.00181353	0.000991	0.00176629
6715_CyanoOrg	CyanoOrg	499.342	12.63	NA	NA	NA	NA	NA	NA	NA	NA	NA	0.000814	0.000711	0.00045
6722_CyanoOrg	CyanoOrg	500.244	11.911	3.67e-06	NA	NA	6.64e-05	3.42e-05	NA	NA	NA	NA	NA	NA	NA
6723_CyanoOrg	CyanoOrg	500.335	13.056	NA	NA	NA	NA	NA	NA	0.00101137	0.000878	NA	0.000154	0.000693	0.000299
6732_CyanoOrg	CyanoOrg	500.395	12.749	NA	NA	NA	2.23e-05	5.71e-06	3.79e-06	0.00277918	0.00107722	0.000387	0.000552	0.000874	0.000341
6748_CyanoOrg	CyanoOrg	501.503	15.269	NA	NA	NA	NA	NA	NA	0.000304	NA	NA	0.000763	0.00102464	0.000738
6765_CyanoOrg	CyanoOrg	502.352	12.453	NA	NA	NA	3.35e-05	1.7e-05	6.06e-06	0.00141208	0.000815	NA	0.000243	0.000424	0.0002
6769_CyanoOrg	CyanoOrg	503.108	14.586	2.23e-05	1.52e-05	1.5e-05	3.1e-05	6.92e-05	4.33e-06	NA	NA	NA	NA	NA	NA
6770_CyanoOrg	CyanoOrg	503.108	15.27	6.31e-06	4.31e-06	5.97e-06	1.07e-05	2.71e-05	NA	NA	NA	NA	NA	NA	NA
6774_CyanoOrg	CyanoOrg	503.108	14.951	1.53e-05	1.08e-05	8.95e-06	1.76e-05	5.94e-05	NA	NA	NA	NA	NA	NA	NA
6780_CyanoOrg	CyanoOrg	503.328	12.934	9.85e-05	0.000121	8.79e-05	0.000303	0.000208	9.4e-05	0.148687	NA	0.032393	0.00948147	0.0211598	0.00551372
6781_CyanoOrg	CyanoOrg	503.329	12.837	0.000256	0.000353	0.00026	0.00122546	0.00087	0.000277	0.504695	0.225175	0.102963	0.0367069	0.128348	0.0278027
6787_CyanoOrg	CyanoOrg	503.385	13.29	NA	NA	NA	NA	NA	NA	0.00184425	0.000476	NA	0.00071	0.00222466	0.000614
6789_CyanoOrg	CyanoOrg	503.41	12.527	4.27e-05	3.53e-05	4.78e-05	1.84e-05	NA	NA	0.00291576	0.000843	0.00116715	NA	NA	NA
6804_CyanoOrg	CyanoOrg	504.366	12.526	NA	NA	NA	3.84e-05	2.61e-05	7.28e-06	NA	NA	NA	NA	NA	NA
6805_CyanoOrg	CyanoOrg	504.369	13.211	NA	NA	NA	9.4e-05	8.33e-05	1.68e-05	0.00633867	0.00187035	0.00129202	0.00322495	0.00433718	0.00176708
6815_CyanoOrg	CyanoOrg	505.254	9.223	NA	NA	NA	3.1e-05	NA	3.48e-06	NA	NA	NA	0.000272	0.000229	8.94e-05
6821_CyanoOrg	CyanoOrg	505.389	11.681	3.2e-05	NA	3.22e-05	NA	NA	NA	NA	NA	NA	NA	NA	NA
6824_CyanoOrg	CyanoOrg	505.402	13.557	2.46e-05	2.3e-05	1.09e-05	0.000106	0.000113	9.42e-06	0.0376256	0.0146715	0.0125031	0.00448672	0.00347738	0.00522231
6826_CyanoOrg	CyanoOrg	505.425	11.921	3.77e-05	2.63e-05	1.92e-05	1.93e-05	NA	1.75e-06	0.0243406	0.0171395	0.00564828	0.000391	0.00110181	0.000372
6827_CyanoOrg	CyanoOrg	505.426	12.759	0.000482	0.000392	0.00046	0.000544	0.000716	6.22e-05	0.0389742	0.0150512	0.0180387	0.00216304	0.0021786	0.00134983
6835_CyanoOrg	CyanoOrg	506.333	9.677	2.15e-05	3.06e-05	3.16e-05	0.000144	0.000128	1.74e-05	0.0110586	0.00367065	0.00193366	0.00217022	0.00211683	0.0011393
6851_CyanoOrg	CyanoOrg	507.405	11.952	0.000867	0.0006	0.000574	0.000799	0.000392	0.000129	0.52795	0.314037	0.12054	0.00836217	0.0267962	0.00996106
6852_CyanoOrg	CyanoOrg	507.405	12.069	8.46e-05	5.08e-05	5.01e-05	3.36e-05	NA	NA	0.0351745	0.0230678	0.00833917	0.00078	0.00228057	0.000869
6853_CyanoOrg	CyanoOrg	507.405	10.905	3.93e-06	NA	NA	2.99e-05	NA	5.11e-06	0.00289204	NA	NA	0.000626	0.00219022	0.000671
6854_CyanoOrg	CyanoOrg	507.405	11.451	0.000185	0.000136	0.000122	NA	NA	NA	0.0553574	0.0174425	0.0143815	NA	NA	NA
6855_CyanoOrg	CyanoOrg	507.405	11.589	0.000394	0.000277	0.000272	0.000183	0.000182	2.91e-05	0.174988	0.0900073	0.0481238	0.00299824	0.0034712	0.00168135
6856_CyanoOrg	CyanoOrg	507.405	12.335	0.000902	0.0007	0.00099	0.000232	0.000196	1.72e-05	0.0608892	0.020954	0.0283223	0.000509	0.000466	0.000338
6857_CyanoOrg	CyanoOrg	507.405	12.159	0.000116	9.62e-05	8.53e-05	2.39e-05	NA	NA	NA	NA	NA	NA	NA	NA
6858_CyanoOrg	CyanoOrg	507.441	12.975	0.0014569	0.000892	0.00116328	0.000586	0.000921	9.98e-05	0.128582	0.0644426	0.0686377	0.00358459	0.0058729	0.00272726
6863_CyanoOrg	CyanoOrg	508.349	10.03	9.39e-05	0.000115	0.000111	0.000251	0.000295	2.98e-05	0.0700925	0.0342954	0.0111011	0.00331165	0.00307868	0.00170117
6871_CyanoOrg	CyanoOrg	509.242	11.56	0.000127	8.43e-05	9.39e-05	0.000138	0.00017	1.47e-05	0.0323068	0.0120853	0.0124848	0.001363	0.00247267	0.00106387
6873_CyanoOrg	CyanoOrg	509.242	11.185	0.000112	7.25e-05	7.95e-05	4.89e-05	4.03e-05	NA	0.0103556	0.00540738	0.00479664	0.000333	0.000632	0.00027
6886_CyanoOrg	CyanoOrg	509.42	11.721	0.000529	0.000288	0.000214	0.000152	9.25e-05	3.01e-05	0.188696	0.150749	0.0547761	0.0017618	0.00366635	0.0015322
6887_CyanoOrg	CyanoOrg	509.42	12.204	0.000183	0.000102	7.73e-05	1.96e-05	2.51e-05	NA	0.0141325	0.00312015	0.0044608	0.000182	NA	9.92e-05
6888_CyanoOrg	CyanoOrg	509.421	11.803	0.00015	0.000103	0.000107	5.44e-05	0.000127	1.05e-05	NA	NA	NA	0.000653	0.000462	0.000363
6889_CyanoOrg	CyanoOrg	509.421	12.574	0.00371904	0.00245689	0.00345461	0.00350034	0.00432602	0.000475	0.405344	0.158624	0.174653	0.0126215	0.0123099	0.00858509
6890_CyanoOrg	CyanoOrg	509.457	13.234	3.78e-05	1.7e-05	4.55e-05	NA	NA	NA	NA	NA	NA	NA	NA	NA
6891_CyanoOrg	CyanoOrg	509.457	12.453	NA	NA	NA	NA	1.64e-05	NA	NA	NA	NA	0.0011652	0.00187572	0.000678
6899_CyanoOrg	CyanoOrg	510.364	10.459	1.35e-05	1.28e-05	1.34e-05	0.000353	0.000442	6.38e-05	0.0168734	0.0186894	0.00484194	0.00394648	0.00110278	0.00120301
6903_CyanoOrg	CyanoOrg	511.235	12.149	NA	NA	NA	NA	NA	NA	0.00661157	NA	0.00136973	0.00118902	0.000333	0.000419
6904_CyanoOrg	CyanoOrg	511.257	11.741	0.0185339	0.0124871	0.0151781	0.0275898	0.0408484	0.00395583	NA	2.60194	2.89889	0.402059	NA	0.368722
6905_CyanoOrg	CyanoOrg	511.257	11.699	0.0185339	0.0124871	0.0151781	0.0275898	0.041053	NA	6.39786	2.60194	2.89889	0.402059	0.721694	0.368722
6907_CyanoOrg	CyanoOrg	511.257	11.496	0.0169447	0.0127473	0.0137962	0.0823947	0.0965538	0.00900066	1.3151	0.623297	0.6352	0.532819	0.859354	0.428779
6908_CyanoOrg	CyanoOrg	511.258	10.684	0.000127	0.000101	5.96e-05	0.00220023	0.000778	0.000131	0.405283	0.29227	0.0959518	0.0962599	0.188751	0.0689052
6909_CyanoOrg	CyanoOrg	511.258	11.347	0.0211316	0.0147066	0.0167732	0.00440754	0.00507666	0.000383	1.99715	0.895416	0.90854	0.0257548	0.0260493	0.0137219
6910_CyanoOrg	CyanoOrg	511.288	9.679	8.16e-06	6.24e-06	5.2e-06	3.06e-05	2.92e-05	NA	0.00650657	0.00170798	0.00110573	0.00155211	0.00183324	0.000816
6912_CyanoOrg	CyanoOrg	511.3	13.932	NA	NA	NA	NA	3.17e-05	9.75e-05	NA	NA	NA	NA	NA	NA
6916_CyanoOrg	CyanoOrg	511.436	12.783	0.0227911	0.0144426	0.0175358	0.0101527	0.0161128	0.00158245	1.71862	0.927078	0.825008	0.0493267	0.0729104	0.0373047
6917_CyanoOrg	CyanoOrg	511.436	11.2	4.48e-05	2.84e-05	2.82e-05	6.81e-05	5.56e-05	2.56e-06	0.00556502	0.0031586	0.00232527	0.000498	0.000845	0.000331
6918_CyanoOrg	CyanoOrg	511.436	12.008	0.000711	0.00038	0.000494	0.000401	0.000758	5.76e-05	0.0291704	0.0198127	0.0139515	0.00263194	0.00369812	0.00209574
6923_CyanoOrg	CyanoOrg	512.314	13.621	NA	NA	NA	NA	NA	NA	0.000976	NA	NA	0.00108323	0.000511	0.000496
6925_CyanoOrg	CyanoOrg	512.38	9.212	NA	NA	NA	0.000132	0.000235	1.13e-05	NA	NA	NA	NA	NA	NA
6933_CyanoOrg	CyanoOrg	512.468	12.128	NA	NA	NA	7.36e-05	8.71e-05	4.41e-06	NA	NA	NA	NA	NA	NA
6936_CyanoOrg	CyanoOrg	513.304	10.03	5.8e-05	6.31e-05	6.75e-05	0.000135	0.000166	1.83e-05	0.044332	0.0202214	0.00678212	0.00207192	0.00190908	0.00100135
6939_CyanoOrg	CyanoOrg	513.452	13.035	0.00201467	0.000852	0.00178219	0.000981	0.00168968	0.000144	0.120849	0.0313297	0.0886301	0.024395	0.0434436	0.0158988
6940_CyanoOrg	CyanoOrg	513.452	12.254	7.83e-05	2.93e-05	5e-05	0.000222	0.000405	3.87e-05	0.00115016	0.000504	0.00173648	0.00655926	0.010515	0.00500652
6941_CyanoOrg	CyanoOrg	513.452	11.409	0.0005	0.000276	0.000308	0.000447	0.000516	4.31e-05	0.187535	0.0931412	0.070914	0.00592546	0.0135027	0.00578179
6958_CyanoOrg	CyanoOrg	515.32	10.46	NA	NA	NA	0.000208	0.000236	3.11e-05	0.00980271	0.0121384	0.00339056	0.00242245	0.000771	0.000769
6964_CyanoOrg	CyanoOrg	515.41	12.523	0.000151	0.000163	0.000202	0.000102	0.000106	7.27e-06	NA	NA	NA	NA	NA	NA
6969_CyanoOrg	CyanoOrg	516.296	15.809	0.00056	0.000812	0.000246	0.000218	0.000909	NA	NA	NA	NA	NA	NA	NA
6970_CyanoOrg	CyanoOrg	516.296	16.437	0.000807	0.000614	0.000439	0.000621	0.00130283	NA	NA	NA	NA	NA	NA	NA
6972_CyanoOrg	CyanoOrg	516.296	15.677	0.000141	0.000152	4.88e-05	5.66e-05	0.000185	NA	NA	NA	NA	NA	NA	NA
6976_CyanoOrg	CyanoOrg	516.366	12.66	NA	NA	NA	5.13e-05	5.61e-05	2.39e-05	NA	NA	NA	NA	NA	NA
6984_CyanoOrg	CyanoOrg	517.26	14.216	NA	NA	NA	NA	NA	NA	0.241322	0.073571	0.0426317	0.0664215	0.032335	0.0379119
6987_CyanoOrg	CyanoOrg	517.344	12.955	NA	NA	NA	NA	NA	NA	0.0202715	0.00421725	0.00152516	0.00245705	0.013198	0.00312118
6993_CyanoOrg	CyanoOrg	517.425	14.116	NA	NA	NA	NA	NA	NA	NA	NA	NA	0.000333	0.000637	0.000341
6995_CyanoOrg	CyanoOrg	517.425	12.009	0.000739	NA	0.000776	NA	0.00208728	0.000155	0.113164	0.057111	0.0197831	0.00890339	0.0303485	0.00642421
6996_CyanoOrg	CyanoOrg	517.425	12.718	0.0114782	0.0110854	0.0132614	0.0190155	0.0216066	0.0016523	0.815897	0.241467	0.347956	0.0467492	0.0373409	0.0293459
6997_CyanoOrg	CyanoOrg	517.426	11.898	0.000309	0.000301	0.000133	NA	NA	3.88e-05	0.102128	0.0727054	0.0236039	0.00301766	NA	0.00251898
6998_CyanoOrg	CyanoOrg	517.426	13.358	NA	NA	NA	NA	NA	NA	0.0103044	0.00311027	NA	0.000608	0.00141706	0.000484
6999_CyanoOrg	CyanoOrg	517.426	11.16	9.31e-05	6.22e-05	6.56e-05	1.26e-05	NA	NA	0.00883482	0.00395474	0.00335511	0.000123	0.000392	8.82e-05
7009_CyanoOrg	CyanoOrg	518.478	13.245	NA	NA	NA	NA	NA	NA	0.00212035	0.00165213	NA	0.000475	0.0026725	0.000497
7012_CyanoOrg	CyanoOrg	519.139	14.95	0.000293	0.000182	0.000257	0.000524	0.000968	2.58e-05	NA	NA	NA	NA	NA	NA
7023_CyanoOrg	CyanoOrg	519.239	13.774	1.57e-05	3.93e-05	4.76e-05	0.00019	0.000125	NA	0.0325023	0.00637779	0.00618922	0.00514826	0.00355155	0.00297246
7030_CyanoOrg	CyanoOrg	519.384	12.653	8.85e-05	0.000106	0.000115	NA	NA	NA	0.0233062	0.004651	0.00883672	NA	NA	NA
7031_CyanoOrg	CyanoOrg	519.441	12.133	0.00373542	0.00299012	0.00588892	0.00929979	0.0348666	0.00146749	2.40562	1.44679	0.551158	0.170158	0.551131	0.235171
7032_CyanoOrg	CyanoOrg	519.441	12.951	0.0648603	0.0505856	0.0588307	0.16092	0.205564	0.0214756	5.24847	2.26548	2.66863	0.812636	0.862172	0.537143
7033_CyanoOrg	CyanoOrg	519.441	13.48	0.000248	0.000172	0.000108	0.00195736	0.000988	0.000137	0.0783671	0.0270314	0.0180545	0.0165127	0.047465	0.0152773
7034_CyanoOrg	CyanoOrg	519.441	10.684	NA	NA	NA	8.72e-05	NA	6.94e-06	0.0252294	0.0134279	0.00654662	0.00718818	0.0164579	0.0049792
7035_CyanoOrg	CyanoOrg	519.441	11.343	0.00415076	0.00288671	0.00323657	0.000696	0.000733	NA	0.338196	0.15364	0.139533	0.00451056	0.00618542	NA
7036_CyanoOrg	CyanoOrg	519.441	12.175	0.00461927	0.00343484	0.00588892	0.0188818	0.0348666	0.00244365	2.40562	1.44679	0.551158	0.113757	0.551131	0.235171
7038_CyanoOrg	CyanoOrg	519.441	11.402	NA	NA	NA	0.000911	0.000661	0.000174	NA	0.15364	0.139533	0.0123514	0.0361182	0.0153754
7045_CyanoOrg	CyanoOrg	520.355	12.848	NA	NA	NA	NA	NA	NA	0.0825057	0.0208312	0.0206472	0.00732728	0.0230456	0.00527245
7052_CyanoOrg	CyanoOrg	521.255	12.622	NA	NA	NA	NA	NA	NA	0.00108141	NA	NA	0.00471258	0.00152818	0.00149081
7059_CyanoOrg	CyanoOrg	521.4	13.76	NA	NA	NA	NA	NA	NA	0.0135685	0.00273857	0.00343234	0.000929	0.000344	0.00071
7060_CyanoOrg	CyanoOrg	521.42	11.796	7.44e-05	5.4e-05	4.87e-05	NA	NA	NA	0.0407808	0.023827	0.0113656	0.000564	0.000801	0.000311
7062_CyanoOrg	CyanoOrg	521.456	12.381	0.00447798	0.00266252	0.00348142	0.0162344	0.0320925	0.00237292	0.215483	0.0949571	0.111083	0.18795	0.244364	0.133994
7063_CyanoOrg	CyanoOrg	521.457	11.494	0.00708711	0.0053214	0.00582355	0.0394589	0.044343	0.00380229	0.524123	0.227202	0.244621	0.246415	0.414819	0.200374
7064_CyanoOrg	CyanoOrg	521.457	13.157	0.0769435	0.0569913	0.0728993	0.131677	0.199586	0.0166429	7.86654	3.87325	4.98796	1.11594	1.464	0.791501
7065_CyanoOrg	CyanoOrg	521.457	12.481	0.00130875	0.00100252	0.00127079	NA	NA	NA	0.110474	0.0417648	0.0426613	NA	NA	NA
7068_CyanoOrg	CyanoOrg	522.249	11.425	NA	NA	NA	NA	NA	NA	0.0126487	0.00464504	0.00599003	0.000562	0.000982	0.000519
7069_CyanoOrg	CyanoOrg	522.249	11.325	NA	NA	NA	NA	NA	NA	0.0109605	0.00283046	0.00500699	0.000422	0.000811	0.00045
7078_CyanoOrg	CyanoOrg	523.234	12.429	NA	NA	NA	NA	NA	NA	0.000799	NA	NA	0.000648	0.000133	0.000179
7080_CyanoOrg	CyanoOrg	523.258	11.465	1.33e-05	1.12e-05	1.14e-05	2.84e-05	4.57e-05	1.92e-06	NA	NA	NA	NA	NA	NA
7088_CyanoOrg	CyanoOrg	523.436	12.761	0.000572	0.000454	0.000569	0.000652	0.000918	7.45e-05	0.0462559	0.018413	0.0237463	0.00292872	0.00278559	0.00163527
7089_CyanoOrg	CyanoOrg	523.472	11.74	0.0179831	0.0119678	0.0149286	0.0264352	0.0378036	0.00348475	NA	2.60891	2.94772	0.387809	NA	0.363444
7090_CyanoOrg	CyanoOrg	523.472	13.423	0.000322	0.000262	0.000712	0.000944	0.0012963	3.73e-05	0.719717	0.0567307	0.108947	0.186167	0.328419	0.166773
7091_CyanoOrg	CyanoOrg	523.472	11.699	0.0181082	0.0120968	0.0149286	0.0264352	0.0379107	NA	6.68622	2.60891	2.95512	0.387809	0.740602	0.363444
7092_CyanoOrg	CyanoOrg	523.472	12.648	3.82e-05	2.6e-05	8.96e-05	0.000784	0.00117859	7.57e-05	0.0491928	0.0149758	0.020881	0.142183	0.255573	0.123158
7107_CyanoOrg	CyanoOrg	525.273	11.666	0.000451	0.000337	0.000334	0.00135877	0.00175873	0.000163	0.037444	0.0173916	0.0185269	0.00888702	0.0127658	0.00655347
7108_CyanoOrg	CyanoOrg	525.273	11.907	NA	NA	NA	NA	NA	NA	0.150563	0.0382016	0.0597441	0.00536125	0.00939567	0.005128
7109_CyanoOrg	CyanoOrg	525.273	11.574	NA	NA	NA	2.69e-05	3.93e-05	NA	0.0469202	0.0173485	0.018941	0.000507	0.00100101	0.000479
7110_CyanoOrg	CyanoOrg	525.273	10.872	NA	1.41e-06	NA	2.44e-05	8.84e-06	NA	0.0143279	0.00841652	0.00374321	0.00270857	0.00728325	0.00191211
7111_CyanoOrg	CyanoOrg	525.274	11.495	0.000507	0.000385	0.000425	NA	NA	NA	0.0184821	0.00707534	0.00974634	0.000195	NA	NA
7113_CyanoOrg	CyanoOrg	525.301	15.816	0.00012	5.76e-05	0.000117	0.000108	0.000143	NA	NA	NA	NA	NA	NA	NA
7114_CyanoOrg	CyanoOrg	525.301	15.985	0.000103	4.08e-05	7.67e-05	6.69e-05	7.88e-05	NA	NA	NA	NA	NA	NA	NA
7116_CyanoOrg	CyanoOrg	525.311	12.845	NA	1.46e-06	NA	NA	NA	4.84e-06	NA	NA	NA	NA	NA	NA
7121_CyanoOrg	CyanoOrg	525.415	11.951	0.000681	0.000453	0.000424	0.000585	0.00026	8.8e-05	0.408385	0.24572	0.091218	0.00560975	0.0180348	0.00706062
7122_CyanoOrg	CyanoOrg	525.415	12.066	6.46e-05	4.05e-05	3.4e-05	1.37e-05	NA	NA	0.0225136	0.0127731	0.00486183	0.000296	0.000828	0.000352
7123_CyanoOrg	CyanoOrg	525.451	12.209	3.43e-05	2.22e-05	2.95e-05	1.3e-05	3.43e-05	3.21e-06	NA	NA	NA	NA	NA	NA
7140_CyanoOrg	CyanoOrg	527.313	12.984	NA	NA	NA	NA	NA	NA	NA	0.000405	0.00064	0.000503	0.000634	0.000729
7145_CyanoOrg	CyanoOrg	527.467	11.579	8.16e-05	4.26e-05	5.9e-05	3.12e-05	3.72e-05	NA	0.0366986	0.0141927	0.012832	0.000679	0.00127408	0.000615
7152_CyanoOrg	CyanoOrg	528.375	9.301	1.22e-05	1.64e-05	9.89e-06	0.000792	0.00128679	9.78e-05	NA	NA	NA	NA	NA	NA
7160_CyanoOrg	CyanoOrg	528.478	13.555	NA	NA	NA	NA	NA	NA	0.0128952	0.00417561	0.00518468	0.00142489	0.00105255	0.00137974
7164_CyanoOrg	CyanoOrg	529.268	11.726	0.00132062	0.000825	0.00102138	0.0017624	0.00273999	0.000259	0.321568	0.186826	0.207166	0.0292032	0.0526864	0.0266936
7165_CyanoOrg	CyanoOrg	529.268	11.495	0.00116697	0.000864	0.000915	0.00535774	0.00646169	0.000582	0.0900412	0.0420247	0.0424823	0.0362952	0.0590535	0.029502
7166_CyanoOrg	CyanoOrg	529.268	11.348	0.00170335	0.00111795	0.0012563	0.000317	0.00037	2.92e-05	0.152336	0.0691881	0.0696096	0.00177291	0.00388707	0.00259642
7167_CyanoOrg	CyanoOrg	529.268	10.681	NA	NA	NA	NA	NA	NA	0.0298799	0.0215799	0.00703395	0.00778818	0.0148424	0.00535572
7168_CyanoOrg	CyanoOrg	529.268	8.591	1.42e-05	1.04e-05	1.41e-05	6.81e-05	5.92e-05	1.44e-05	0.00866329	0.00170512	0.00168091	0.00169954	0.00319983	0.00131879
7187_CyanoOrg	CyanoOrg	531.239	13.554	NA	NA	NA	NA	NA	NA	0.00209761	0.00054	0.000231	0.00152283	0.00063	0.000572
7202_CyanoOrg	CyanoOrg	531.405	11.907	6.23e-05	8.86e-05	0.000113	0.000116	0.000117	1.5e-05	NA	NA	NA	NA	NA	NA
7204_CyanoOrg	CyanoOrg	531.441	12.903	0.000112	0.000117	0.000136	0.000125	0.000158	1.19e-05	0.00864361	0.00196108	0.00314661	0.000386	0.000275	0.00024
7208_CyanoOrg	CyanoOrg	532.235	13.361	NA	NA	NA	NA	NA	NA	0.00093	0.00199439	NA	0.000245	0.00140374	7.33e-05
7210_CyanoOrg	CyanoOrg	532.252	12.009	NA	1.02e-06	NA	NA	8.04e-06	NA	0.00511701	0.000977	0.000271	0.000228	0.000445	0.000265
7216_CyanoOrg	CyanoOrg	533.255	13.824	NA	5.3e-06	2.49e-06	4.6e-06	NA	NA	0.0104169	0.00236623	0.00197465	0.00121434	0.000879	0.000869
7217_CyanoOrg	CyanoOrg	533.255	13.571	NA	NA	NA	2.09e-05	NA	NA	0.0213542	0.0038013	0.00368433	0.00238268	0.00138353	0.00135946
7222_CyanoOrg	CyanoOrg	533.299	15.552	0.000237	9.06e-05	0.00019	0.000206	0.000248	NA	NA	NA	NA	NA	NA	NA
7223_CyanoOrg	CyanoOrg	533.33	9.299	2.6e-05	3.65e-05	1.68e-05	0.00185579	0.00318035	0.000222	NA	NA	NA	NA	NA	NA
7227_CyanoOrg	CyanoOrg	533.42	11.678	0.000963	0.000909	0.000871	0.00093	0.000835	9.4e-05	0.337847	0.138726	0.133545	0.00704206	0.00613688	0.00522921
7228_CyanoOrg	CyanoOrg	533.42	13.474	NA	NA	NA	NA	NA	NA	0.00647286	NA	NA	0.000589	0.00179499	0.000755
7229_CyanoOrg	CyanoOrg	533.42	11.744	0.000641	0.00067	0.000626	0.000363	0.00045	7.2e-05	0.311979	0.123874	0.105381	0.00471246	0.0043634	0.00250447
7231_CyanoOrg	CyanoOrg	533.42	12.219	0.000867	0.000881	0.00089	0.00360929	0.00288913	0.00046	0.536373	0.232575	0.12401	0.0632757	0.137546	0.0572209
7232_CyanoOrg	CyanoOrg	533.42	11.226	9.22e-05	5.37e-05	3.21e-05	0.000268	0.00016	3.57e-05	0.0282426	0.0129489	0.00504675	0.00262754	0.00491652	0.00223946
7234_CyanoOrg	CyanoOrg	533.42	11.037	NA	NA	NA	NA	NA	NA	0.036318	0.0304622	0.0132508	0.00588869	0.00539643	0.00412099
7235_CyanoOrg	CyanoOrg	533.421	13.591	NA	NA	NA	NA	NA	NA	0.0040272	NA	NA	0.00067	0.00204939	0.000736
7236_CyanoOrg	CyanoOrg	533.421	12.523	0.00137259	0.00133987	0.00175461	0.00100947	0.00100268	7.24e-05	0.0999069	0.028925	0.0401468	0.00356386	0.00285547	0.00211846
7237_CyanoOrg	CyanoOrg	533.421	12.351	0.000581	0.000576	0.000498	0.00067	0.000675	5.67e-05	0.0633995	0.0209132	0.0164913	0.00334798	NA	0.00283544
7239_CyanoOrg	CyanoOrg	533.457	13.124	0.000285	0.000246	0.000297	0.000476	0.000559	4.74e-05	0.0266281	0.0102023	0.0120309	0.003065	0.00188667	0.00191461
7240_CyanoOrg	CyanoOrg	533.457	12.35	NA	NA	NA	8.14e-05	8.55e-05	8.04e-06	0.0130736	0.00578534	0.00195444	0.00126096	0.0023218	0.000849
7241_CyanoOrg	CyanoOrg	533.457	11.482	0.000104	8.63e-05	8.3e-05	2.57e-05	1.56e-05	NA	0.00745486	0.00227385	0.00361723	0.000102	NA	6.53e-05
7242_CyanoOrg	CyanoOrg	533.457	12.423	0.000453	0.000245	0.000289	0.000117	0.000221	1.15e-05	0.012026	0.00611903	0.00532193	0.000769	NA	0.00032
7248_CyanoOrg	CyanoOrg	535.258	11.671	0.00158264	0.00137623	0.00131615	0.00115939	0.00157447	0.000121	0.112849	0.040278	0.0582301	0.0105503	0.0128933	0.00703308
7249_CyanoOrg	CyanoOrg	535.258	11.462	0.000274	0.000235	0.000221	0.00199228	0.00228443	0.000158	0.0190649	0.00663051	0.00768255	0.0107172	0.0142538	0.00706373
7250_CyanoOrg	CyanoOrg	535.258	11.346	0.00287145	0.00193352	0.00222445	0.000492	0.000555	3.71e-05	0.202924	0.0867064	0.0959006	0.00413849	0.00599218	0.00306086
7251_CyanoOrg	CyanoOrg	535.258	11.065	NA	2.07e-05	1.04e-05	0.000308	0.000152	2.33e-05	0.0306498	0.0176532	0.00539801	0.0128989	0.0334247	0.0103503
7252_CyanoOrg	CyanoOrg	535.379	13.519	NA	6.86e-06	9.76e-06	0.000115	0.000117	NA	0.00626902	0.00200035	0.00205583	0.0066187	0.00316668	0.00329439
7254_CyanoOrg	CyanoOrg	535.43	16.144	5.97e-05	7.21e-05	9.78e-05	0.000162	0.000311	NA	NA	NA	NA	NA	NA	NA
7255_CyanoOrg	CyanoOrg	535.435	12.385	0.00565175	0.00503982	0.00430393	0.03108	0.0161285	0.00501528	3.49829	1.86733	0.69459	0.401986	1.42619	0.519475
7256_CyanoOrg	CyanoOrg	535.436	12.49	NA	NA	NA	0.00127304	NA	0.00018	0.175747	0.115244	0.0316892	0.0208989	0.103441	0.0392363
7257_CyanoOrg	CyanoOrg	535.436	12.01	0.0149634	0.0126888	0.0107199	0.0358278	0.0361583	0.00580271	8.90329	4.68531	1.92939	0.650446	1.1928	0.486809
7258_CyanoOrg	CyanoOrg	535.436	11.641	0.000148	5.71e-05	0.000101	0.00236103	0.00120973	0.000355	0.0674122	0.0395746	0.00658683	0.0270267	0.107427	0.0371714
7259_CyanoOrg	CyanoOrg	535.436	12.718	0.0282587	0.0270018	0.0310637	0.0452884	0.0524229	0.00404189	2.01912	0.616731	0.845102	0.119241	0.102644	0.0758347
7260_CyanoOrg	CyanoOrg	535.436	11.493	NA	NA	NA	NA	NA	NA	0.066067	0.0277633	NA	0.00525051	0.0230681	0.00863239
7261_CyanoOrg	CyanoOrg	535.436	13.239	8.11e-05	8.13e-05	6.26e-05	0.000279	0.000277	3.6e-05	0.0661889	0.0241695	0.0109773	NA	0.0197199	0.00519655
7262_CyanoOrg	CyanoOrg	535.436	13.612	5.32e-05	4.46e-05	NA	0.000375	NA	5.52e-05	0.0300587	0.0117263	0.00745816	0.00475081	0.0203473	0.0064033
7263_CyanoOrg	CyanoOrg	535.436	13.716	NA	NA	NA	NA	NA	NA	0.0311111	0.0154687	0.00673419	0.00346251	0.0143074	0.00575518
7264_CyanoOrg	CyanoOrg	535.436	10.879	2.22e-05	NA	NA	0.0008	0.000256	6.53e-05	0.0509586	0.0245541	0.0120046	0.0178886	0.0469064	0.0202672
7265_CyanoOrg	CyanoOrg	535.436	11.288	0.000449	0.000307	0.000236	0.00244724	0.00187006	0.000315	0.197015	0.101	0.0349678	0.0334149	0.0601196	0.0260155
7266_CyanoOrg	CyanoOrg	535.436	13.36	NA	NA	NA	0.000284	NA	3.56e-05	0.0530426	0.0172424	0.0098045	0.00495806	0.0173812	NA
[truncated: 2,065 more rows]
